# Supplementary material for: Supersaturation with water explains the unusual adhesion of aggregate glue in the webs of the moth-specialist spider, Cyrtarachne akirai
Source: R Soc Open Sci. 2018 Nov 7;5(11):181296. doi: 10.1098/rsos.181296 (PMC6281915; doi:10.1098/rsos.181296)
Supplement: Presented Data [file rsos181296supp2.xlsx]

## Sheet: Fig2
Fresh Adhesion Tests				Test Values
Spider ID	Strand ID	Test Date	Test#	Measured Humidity	PeakLoad	ForceAtRelease	Work to Release	Distance Pulled	Stress_True	Strain_True	Stress _Eng
r2	2	9102015	2	81.9	68.797	68.555	5.8e-08	1.934	3.942	0.121	3.491
b1	1	9022015	1	90	1748.28	1709.82	1.6e-05	24.447	254.704	1.073	87.081
b1	2	9022015	1	90	1841.61	1715.97	2.4e-05	29.888	293.068	1.21	87.393
b1	1	9032015	1	89.5	128.699	110.374	4e-07	5.187	7.565	0.297	5.621
b1	2	9032015	1	90	1231.71	779.252	8.3e-06	15.065	79.548	0.695	39.687
b1	3	9032015	1	90	1354.31	1043.94	2e-05	33.019	170.207	1.164	53.167
b1	1	9042015	1	91.2	50.005	49.514	9.3e-08	-0.635	2.415	-0.043	2.522
b1	1	9042015	2	91.6	65.191	65.191	1e-07	-0.319	3.25	-0.021	3.32
b1	2	9042015	1	91	54.05	50.974		0.643	2.707	0.042	2.596
b1	2	9042015	2	91.8	30.286	28.374	5e-08	0.863	1.528	0.056	1.445
b3	1	9032015	1	93	107.778	99.788	3.6e-07	2.257	5.847	0.14	5.082
b3	1	9032015	2	93	90.142	82.381	2.6e-07	2.127	4.791	0.133	4.196
b3	2	9032015	1	91.8	61.728	58.865	1.5e-07	4.241	3.845	0.249	2.998
b4	2	9182015	1	91.2	2397.57	2158.5	2.5e-05	20.898	263.103	0.873	109.932
g1	1	9032015	1	91.7	981.711	593.528	8.1e-06	22.685	75.944	0.921	30.228
g1	1	9032015	2	94.2	35.964	32.852	3.6e-08	-1.197	1.54	-0.083	1.673
g2	1	9032015	1	93.8	91.056	87.815	2.9e-07	2.932	5.346	0.178	4.472
g2	1	9032015	2	93.8	80.258	79.047	2.2e-07	2.341	4.654	0.145	4.026
g2	1	9092015	1	89.9	677.688	643.312	1.2e-05	31.495	101.556	1.131	32.764
g2	1	9092015	2	89.3	26.256	23.113	2.3e-08	-1.437	1.064	-0.101	1.177
g2	1	9102015	1	87.7	1773.85	1672.23	1.4e-05	21.032	204.579	0.876	85.166
r1	1	9032015	1	92.4	678.768	51.296	6.9e-06	20.412	6.168	0.859	2.612
r1	1	9032015	2	93.9	52.571	37.748	1.5e-07	4.579	2.509	0.266	1.923
r2	1	9012015	1	87	97.481	93.412	1.7e-07	0.832	5.069	0.063	4.757
r2	2	9012015	1	87	67.9	56.025	9.4e-08	0.427	2.949	0.033	2.853
r2	1	9042015	1	89.7	399.789	360.941	5.6e-06	25.6	49.756	0.996	18.383
r2	2	9042015	1	89.5	494.128	491.797	1.8e-06	7.812	38.091	0.419	25.047
r2	2	9042015	2	90.4	136.029	136.029	2e-07	2.46	8.064	0.152	6.928
r2	3	9042015	1	90.9	432.96	260.373	2.6e-06	9.096	21.302	0.474	13.261
r2	3	9042015	2	92.2	46.32	43.404	4.5e-08	0.777	2.325	0.051	2.211
r2	1	9092015	1	88.4	120.652	118.222	4.8e-07	7.337	8.966	0.398	6.021
r2	1	9092015	2	88.9	18.642	16.329	1.3e-08	-0.637	0.796	-0.043	0.832
r2	2	9092015	1	88.5	104.753	94.886	1.3e-07	-1.032	4.5	-0.071	4.832
r2	2	9092015	2	88.5	124.932	107.055	1.8e-07	-0.222	5.371	-0.015	5.452
r2	1	9102015	1	88.9	360.865	346.783	1.4e-06	7.234	26.179	0.394	17.661
r2	1	9102015	2	88.1	2.801	2.485	3.2e-09	-2.449	0.106	-0.178	0.127
r2	2	9102015	1	88.7	1231.48	931.67	1.1e-05	17.617	103.18	0.777	47.45
r3	1	9042015	1	89.1	207.865	207.597	6.7e-07	5.417	14.391	0.308	10.573
r3	1	9042015	2	89.1	54.723	27.438	2.2e-08	1.025	1.493	0.066	1.397
r3	2	9042015	1	89.4	241.421	184.173	8.8e-07	4.581	12.244	0.267	9.38
r3	2	9042015	2	89.4	60.908	58.233	1e-07	0.691	3.102	0.045	2.966
r4	1	9092015	1	90.5	2880.81	1976.67	9.5e-05	66.455	546.713	1.692	100.671
1 month Adhesion Tests Tests
Spider ID	Strand ID	Collection Date	Test Date	TestHumidity	PeakLoad	ForceAtRelease	Work to Release	Distance Pulled	Stress_True	Strain_True	Stress _Eng
b4	3_2	9172015	10292015	90.9	368.332	93.787	2.9e-06	17.001	11.171	0.85	4.777
g1	2_2_2	9172015	10292015	92	114.296	27.176	5.1e-07	8.505	2.311	0.513	1.384
b4	3	9172015	10292015	92.2	264.808	40.685	1.2e-06	7.893	3.36	0.483	2.072
r2	1	9172015	10292015	92.5	185.369	158.222	5.2e-07	2.406	9.585	0.173	8.058
g1	1	9312015	10292015	93.5
r2	2	9172015	10292015	93.6	211.41	201.743	6.8e-07	5.114	14.412	0.338	10.275
g1	2_1_2	9172015	10292015	93.6	244.321	168.994	1.1e-06	7.167	13.464	0.447	8.607
g1	3	9312015	10292015	93.6	242.976	171.624	1.5e-06	9.369	15.19	0.553	8.741
r2	3	9172015	10292015	93.7	155.135	133.055	5e-07	5.076	9.485	0.336	6.776
b4	2	9172015	10292015	93.8	126.029	103.712	4.2e-07	4.359	7.095	0.295	5.282
r2	1	9312015	10292015	93.9	155.78	105.506	8.8e-07	8.413	8.933	0.508	5.373
b4	1	9172015	10292015	94	114.057	102.557	3.8e-07	3.413	6.627	0.238	5.223
7 month Rehydrated Adhesion Tests
spider	Taken	test date	humidty	PeakLoad	ForceAtRelease	Work to Release	Distance Pulled	Modulus	Offset Yield Stress	Offset Yield Strain	Stress_True	Strain_True	Stress _Eng
				uN	uN	uJ	mm	GPa	MPa	mm/mm	MPa	mm/mm	MPa
b2-1	920	212	81.9	80.994	75.037	1.6e-07	1.426	****	****	****	1.66	0.106	1.493
g1-2-2	99	212	83.1	85.56	84.58	1.8e-07	1.621	****	****	****	1.897	0.12	1.683
g1_2	831	212	83.1	117.497	116.028	4.8e-07	5.66	****	****	****	3.337	0.369	2.308
r2-2	914	212	86	111.355	100.957	2.6e-07	3.04	****	****	****	2.489	0.215	2.008
g1-1	97	212	86	166.645	151.59	7.6e-07	7.066	****	****	****	4.694	0.442	3.016
r2-1	914	212	86.8	48.173	42.579	9.6e-08	3.466	****	****	****	1.078	0.241	0.847
g1-2-3	99	212	86.6	68.324	63.009	1.8e-07	4.01	****	****	****	1.649	0.274	1.254
g3-1-2	914	212	87.3	77.943	75.005	1.9e-07	2.056	****	****	****	1.734	0.15	1.492

## Sheet: Figure3
Species	Species	RH	Adhesion	SE
Neoscona	Neoscona	0.3	6.3e-08	3.6e-08
		0.5	9.94e-07	8e-08
		0.7	2.36e-06	3e-07	2.54e-09
		0.9	7.2e-07	1.5e-07
	Verucosa	0.3	3.39e-07	2.3e-08
		0.5	5.52e-07	5.4e-08
Verucosa		0.7	4.34e-07	3.7e-08
		0.9	1.84e-07	2.6e-08
	Tetragnathe	0.3	2.3e-08	9.4e-09
		0.5	4.39e-08	9.4e-09
		0.7	1.09e-07	1.6e-08
		0.9	1.52e-07	2.4e-08
Tetragnathe	Larinioides	0.3
		0.5	1.66e-06
		0.7	1.2e-06
		0.9
	Cyrtarachne	0.3
		0.5	0
Neoscona2		0.7	1.1071e-06	9.943e-07
		0.9	9.46e-06	3.61e-06
	Volume per um			normalized
	Cyrtarachne		0.3
		1906.13	0.5	0
			0.7	5.8081e-10
			0.9	4.96293e-09
	LC		0.3
		360.988	0.5	4.59849e-09
			0.7	3.32421e-09
			0.9
	TG	7.31	0.3	3.14637e-09
			0.5	6.00547e-09
			0.7	1.49111e-08
			0.9	2.07934e-08
	Neoscona	927.96	0.3	6.78908e-11
			0.5	1.07117e-09
			0.7	2.54321e-09
			0.9	7.75895e-10
	Verucosa	894.275	0.3	3.79078e-10
			0.5	6.1726e-10
			0.7	4.85309e-10
			0.9	2.05753e-10

## Sheet: Fig4-Strand1
Humidity Reponse - Fresh						V~16ph2b 15
Droplet#	Humidity	photo	direction	Horizontal Length	Vertical Width	Volume		Percentage change
1	85.99	104059	going down	263.527	132.237	1.93028e+06	1.93028e-12	1.75061
1	79.85	105043	going down	254.676	121.735	1.58091e+06	1.58091e-12	1.43376
1	65.13	105516	going down	240.614	108.966	1.19672e+06	1.19672e-12	1.08533
1	48.01	110503	going down	263.16	100.014	1.10263e+06	1.10263e-12	1
1	69.37	110858	going up	258.186	112.363	1.36543e+06	1.36543e-12	1.23833
1	80.53	111602	going up	262.645	120.517	1.59792e+06	1.59792e-12	1.44919
1	92.13	111931	going up	258.078	146.519	2.32075e+06	2.32075e-12	2.10473
2	84.75	104216	going down	224.097	122.334	1.40481e+06	1.40481e-12	1.64286
2	80.35	104928	going down	222.69	114.696	1.22712e+06	1.22712e-12	1.43505
2	64.54	105618	going down	224.486	101.469	968154	9.68154e-13	1.1322
2	48.92	110413	going down	217.704	96.835	855106	8.55106e-13	1
2	69.19	111002	going up	229.236	102.01	999210	9.9921e-13	1.16852
2	80.7	111509	going up	226.202	111.325	1.17428e+06	1.17428e-12	1.37325
2	92.49	112037	going up	224.651	130.825	1.61057e+06	1.61057e-12	1.88347
3	92.3	104339	going down	226.202	128.888	1.57402e+06	1.57402e-12	1.95846
3	80.39	104824	going down	230.349	104.021	1.04404e+06	1.04404e-12	1.29904
3	64.43	105709	going down	229.472	95.684	880029	8.80029e-13	1.09497
3	49.9	110329	going down	230.098	91.316	803702	8.03702e-13	1
3	69.23	111049	going up	233.913	96.016	903296	9.03296e-13	1.12392
3	82.92	111420	going up	233.368	107.636	1.13252e+06	1.13252e-12	1.40913
3	93.09	112139	going up	225.28	125.887	1.49545e+06	1.49545e-12	1.86071
							0
Humidity Reponse - Dry							0
Droplet#	Humidity	photo	direction	Horizontal Length	Vertical Width	Volume	#VALUE!	Percentage change
1	0	105426	N/A	251.622	66.921	472022	4.72022e-13	1
1	62	102425	N/A	235.855	80.738	644006	6.44006e-13	1.36436	1
1	100	105646	N/A	235.942	102.618	1.04074e+06	1.04074e-12	2.20485	1.61604
2	0	105646	N/A	321.472	94.62	1.20558e+06	1.20558e-12	1
2	62	102716	N/A	273.144	102.672	1.2061e+06	1.2061e-12	1.00043	1
2	100	103746	N/A	273.574	129.143	1.9112e+06	1.9112e-12	1.58529	1.5846
3	0	105755	N/A	192.294	72.445	422738	4.22738e-13	1
3	62	102907	N/A	189.478	75.789	455890	4.5589e-13	1.07842	1
3	100	103632	N/A	181.659	93.412	663974	6.63974e-13	1.57065	1.45644

## Sheet: Fig4-Strand2
Humidity Reponse - Fresh - N2						V~16ph2b 15										Temperature Averages Fresh
Droplet#	Humidity	photo	direction	Horizontal Length	Vertical Width	Volume		Percentage change				Average Initial radius				~90	95.7314	3.26552
1	93		going down	484	382.047	2.95915e+07	2.95915e-11		15.2127	*		14.0139	4.16868			~70	63.615	2.9221
1	60.8		going down	374.192	142.056	3.16302e+06	3.16302e-12	0.106889	1.62608							~40	42.56	3.71044
1	48.65		going down	378.428	108.462	1.86478e+06	1.86478e-12	0.0630173	0.958662			Average Dry Increase				~20	22.4925	1.64486
1	21.63		going up	380.636	110.454	1.94519e+06	1.94519e-12	0.0657346	1			1.82537	0.186236
1	41.41		going up	372.537	108.019	1.82078e+06	1.82078e-12	0.0615305	2.19938							Temperature Averages Dry
1	60.6		going up	380.426	118.068	2.22138e+06	2.22138e-12	0.0750681	2.68327							~90	97.675	1.52691
1	91.3		going up	394.02	140.129	3.24088e+06	3.24088e-12	0.10952	3.91475		2.36162	0.92162				~70	62.725	2.38044
2	93		going down	304.381	170.658	3.71329e+06	3.71329e-12		4.48539	*						~40	42.735	3.12118
2	60.8		going down	243.852	104.69	1.1195e+06	1.1195e-12	0.301485	1.35228							~20	25.418	5.45256
2	48.45		going down	211.518	106.301	1.00118e+06	1.00118e-12	0.269619	1.20935
2	20.22		going down	203.666	98.509	827864	8.27864e-13	0.222946	1
2	41.41		going up	187.297	102	816244	8.16244e-13	0.219817	0.985963
2	60.6		going up	194.031	110.073	984739	9.84739e-13	0.265193	1.18949
2	91.11		going up	192.676	124	1.24097e+06	1.24097e-12	0.334195	1.499
Humidity Reponse - Dry- N2
Droplet#	Humidity	photo	direction	Horizontal Length	Vertical Width	Volume	#VALUE!	Percentage change				average percentage cahnge from 20- 100
1	97.59		going down	392.474	144.499	3.43265e+06	3.43265e-12		1.57374	*		1.74953	0.146317
1	60.41		going down	358.022	127.906	2.45347e+06	2.45347e-12	0.714745	1.12483
1	48.73		going up	362.668	120.333	2.19972e+06	2.19972e-12	0.640823	1.00849
1	18.74		going up	372.263	118.271	2.1812e+06	2.1812e-12	0.635427	1
1	41.11		going down	353.825	127.012	2.39093e+06	2.39093e-12	2.32629	1.09615
1	62.43		going up	372.688	118.068	2.1762e+06	2.1762e-12	3.50515	0.997708
1	96.7		going up	387.525	142.127	3.279e+06	3.279e-12	1.48575	1.5033
2	97.59		going down	238.302	118	1.38989e+06	1.38989e-12		1.75211	*
2	60.41		going up	191.207	108.074	935481	9.35481e-13	0.673061	1.17927
2	48.01		going up	192.603	100.717	818384	8.18384e-13	0.588812	1.03166
2	18.74		going down	181.747	102.078	793268	7.93268e-13	0.570742	1
2	42.78		going down	211.102	110.454	1.07881e+06	1.07881e-12	0.776182	1.35995
2	63.9		going up	213.214	122.801	1.34682e+06	1.34682e-12	0.969009	1.69781
2	96.7		going up	244.826	134.06	1.84308e+06	1.84308e-12	1.32606	2.3234

## Sheet: Fig4-Strand3
Humidity Reponse - Fresh - N2						V~16ph2b 15
Droplet#	Humidity	photo	direction	Horizontal Length	Vertical Width	Volume		Percentage change
1	100		going down	198.645	165.215	2.27125e+06	2.27125e-12		13.3688	*
1	66.8		going down	92.087	58.549	132229	1.32229e-13	0.0582185	0.778313
1	40.05		going down	92.195	58.138	130532	1.30532e-13	0.0574713	0.768324
1	24.06		going down	92.347	66.272	169891	1.69891e-13	0.0748008	1
1	40.23		going up	92.542	72	200952	2.00952e-13	0.0884764	1.18283
1	66.26		going up	94.191	54.918	118995	1.18995e-13	0.0523917	0.700416
1	94.86		going up	102.313	72.25	223715	2.23715e-13	0.0984986	1.31681
1	98.98		going up	112.161	84.593	336201	3.36201e-13	0.148025	1.97892
2	100		going down	254.386	189.526	3.82754e+06	3.82754e-12		22.9885	*
2	66.8		going down	114.07	66.121	208900	2.089e-13	0.0545782	1.25467
2	40.05		going down	102.313	66.121	187369	1.87369e-13	0.0489529	1.12535
2	24.06		going down	110.291	60.033	166498	1.66498e-13	0.0435	1
2	40.23		going up	106.301	62.129	171876	1.71876e-13	0.0449051	1.0323
2	66.26		going up	110.291	60.133	167053	1.67053e-13	0.0436451	1.00333
2	94.86		going up	124.145	70.257	256683	2.56683e-13	0.0670622	1.54166
2	98.98		going up	120.266	82.389	341956	3.41956e-13	0.0893409	2.05381
Humidity Reponse - Dry- N2
Droplet#	Humidity	photo	direction	Horizontal Length	Vertical Width	Volume	#VALUE!	Percentage change
1	95.04		going down	104.019	74	238597	2.38597e-13		2.01508
1	60.7		going down	100.08	74.027	229729	2.29729e-13	0.962834	1.94019
1	39.52		going down	86.023	64.031	147735	1.47735e-13	0.619183	1.24771
1	29.87		going up	90.022	56.036	118405	1.18405e-13	0.496257	1
1	42.72		going up	86.209	60.033	130143	1.30143e-13	0.545452	1.09913
1	66		going up	96.021	64.031	164906	1.64906e-13	0.691147	1.39272
1	92.02		going up	102.078	64.031	175308	1.75308e-13	0.734745	1.48057	*
2	95.04		going down	92	64	157847	1.57847e-13		1.67735
2	60.7		going down	80.1	58.138	113407	1.13407e-13	0.800163	1.20511
2	39.52		going down	80	52.038	90744.4	9.07444e-14	0.829797	0.964288
2	29.87		going up	76.105	54.332	94105.1	9.41051e-14	0.885117	1
2	42.72		going up	76.026	56.143	100379	1.00379e-13	0.994016	1.06667
2	66		going up	80	58	112729	1.12729e-13	1.25105	1.1979
2	92.02		going up	88.023	62.032	141878	1.41878e-13	1.48685	1.50766	*
3	95.04		going down	98.184	64.031	168620	1.6862e-13		1.72934
3	60.7		going down	94.021	52.038	106648	1.06648e-13	0.632477	1.09377
3	39.52		going down	88.204	50.359	93698.2	9.36982e-14	0.555675	0.960954
3	29.87		going up	84.095	52.612	97505.3	9.75053e-14	0.578254	1
3	42.72		going up	82.098	56	107844	1.07844e-13	0.639569	1.10603
3	66		going up	84.095	62.032	135547	1.35547e-13	0.80386	1.39015
3	92.02		going up	100.02	66.03	182666	1.82666e-13	1.0833	1.8734	*
							0
							0
							0
							0
							0
							0
							0
							0
							0
							0
							0
							0
							0
							0
							0
							0
							0
							0
							0
							0
							0
							0
							0
							0
							0
							0
							0
							0
							0
							0
							0
							0
							0

## Sheet: Figure6-Droplet volume with tim
Species	Droplet	Age (min)	Horizontal Length (um)	Vertical Width (um)	Volume (um^3)	Humidity (%)			Volume (time n) normalized by Initial Volume (time 0)
CA	1	0	208.64	182.601	2.91402e+06	93.2			1
CA	1	2.5	159.496	135.785	1.23181e+06	93.4			0.422717
CA	1	5	143.99	136.186	1.11863e+06	93.6			0.383878
CA	1	10	144.026	127.548	981470	94.09			0.336809
CA	1	15	146.438	139.449	1.19282e+06	94.43			0.409337
CA	1	30	153.677	142.924	1.31495e+06	95.2			0.451248
CA	1	60	147.823	138.198	1.18259e+06	96.13			0.405828
CA	1	120	162.547	148.89	1.50938e+06	97.4			0.517972
CA	1	180	155.51	146.1	1.39042e+06	98.63			0.47715
CA	1	240	162.286	150.15	1.53257e+06	99			0.52593
CA	1	300	169.691	152.676	1.65687e+06	99.27			0.568586
CA	1	360	170.977	148.088	1.5706e+06	99.44			0.538981
CA	2	0	188.65	171.1	2.31337e+06	94.5			1
CA	2	5	183.144	166.796	2.13429e+06	95			0.922587
CA	2	10	180.76	164.754	2.05524e+06	95.26			0.888418
CA	2	15	185.179	166.331	2.14599e+06	95.4			0.927644
CA	2	30	167.27	149.064	1.55687e+06	95.65			0.672987
CA	2	60	138.75	120.419	842775	96.5			0.364306
CA	2	120	133.469	115.29	743109	97.25			0.321223
CA	2	240	139.325	127.494	948631	98.1			0.410064
CA	2	300	134.602	111.159	696674	98.46			0.301151
CA	2	360	115.51	98.74	471731	98.59			0.203915
CA	3	0	253.597	207.46	4.57195e+06	90.1			1
CA	3	5	200.24	165.08	2.28575e+06	90.2			0.49995
CA	3	10	167.943	141.203	1.40261e+06	90.32			0.306787
CA	3	15	126.385	98.5	513637	90.5			0.112345
CA	3	30	127.48	97.89	511690	90.8			0.11192
CA	3	60	123.36	94.82	464583	90.8			0.101616
CA	3	120	119.23	99.563	495074	91.92			0.108285
CA	3	240	118.002	93.1	428427	91.9			0.0937078
CA	3	300	111.89	92.97	405103	92.21			0.0886062
CA	3	360	113.153	91.136	393672	91.89			0.0861059

## Sheet: Fig7-CyrSpreading
Motion Analysis Data Sheet
Test Data
Date:	2014-12-09			Time:			16:24:05.893000								Time:
File Name:	I:\data\spider-glue\GA-CD\19-83-VA\19-83-O-CY-90--imm-1\19-83-O-CY-90--imm-1_.avi
Record Rate:	2000
Calibration(s)
Calibration 1:	Name: Calibration1, Type: Normal, Scale: 1 pixels/pixels, Origin: 385.1, 191.7 pixels, Tilt: -98.4119 degrees, System: Left-Handed Coordinate, Calibration Units: Pixels
Calibration 2:	Name: Calibration2, Type: Normal, Scale: 1 pixels/pixels, Origin: 336.8, 536.7 pixels, Tilt: -98.8869 degrees, System: Left-Handed Coordinate, Calibration Units: Pixels
Export Units:	Pixels
Tracking Data - Rehumidified 70
Frame	droplet 1				droplet 2					rehumid 70					100 cst compare
	x	y	radius	r/R	x	y	radius	r/R		average												Cyrtarachne	Fresh Droplets r/R
-3646	-0.45605	51.7706	51.7726	1	-1.33875	48.2411	48.2597	1		1					0.1-k-cst-time	0.1-k-cst-r/R					average	STDev	droplet1	droplet 2	droplet3	droplet4	droplet5	droplet6	droplet7
-3645	-2.9518	52.3547	52.4379	1.01285	-2.8447	48.9497	49.0323	1.01601		1.01443					0	1				0	1	0	1	1	1	1	1	1	1
-3644	-2.73336	50.6688	50.7425	0.980104	-1.56905	49.2194	49.2444	1.0204		1.00025					0.0005	1.00658				0.001	1.19097	0.150056	1.15194	1.16193	1.43157	1.40623	1.05043	1.04841	1.08632
-3643	-2.73336	50.6688	50.7425	0.980104	-2.94537	47.4234	47.5147	0.984563		0.982333					0.001	1.10064				0.002	1.44843	0.33951	1.2318	1.30386	1.54214	1.6134	1.12865	2.16536	1.15382
-3642	-0.298231	49.7743	49.7752	0.96142	-2.85935	47.5356	47.6215	0.986776		0.974098					0.0015	1.21934				0.003	1.36401	0.167366	1.30275	1.40329	1.64742	1.56165	1.21207	1.23432	1.18654
-3641	-3.16859	50.9149	51.0134	0.985337	-0.184211	46.3765	46.3768	0.960984		0.973161					0.002	1.30202				0.004	1.40063	0.187705	1.35319	1.48261	1.64742	1.66556	1.21222	1.28102	1.16238
-3640	-0.683716	52.7494	52.7539	1.01895	-2.95849	47.5225	47.6145	0.98663		1.00279					0.0025	1.34151				0.005	1.40423	0.214119	1.41271	1.53614	1.67026	1.67585	1.1285	1.23432	1.17182
-3639	-0.683716	52.7494	52.7539	1.01895	-2.95849	47.5225	47.6145	0.98663		1.00279					0.003	1.41089				0.006	1.46071	0.188127	1.44278	1.58609	1.7007	1.692	1.30009	1.31243	1.19085
-3638	-3.06942	50.9278	51.0202	0.985467	-1.72218	48.0895	48.1204	0.997113		0.99129					0.0035	1.45857				0.007	1.51114	0.186604	1.47406	1.63915	1.76165	1.71727	1.3834	1.39153	1.21095
-3637	-3.06942	50.9278	51.0202	0.985467	-1.72218	48.0895	48.1204	0.997113		0.99129					0.004	1.496				0.008	1.5249	0.169866	1.47804	1.66658	1.70378	1.72166	1.41673	1.46959	1.21791
-3636	-1.83159	51.4915	51.5241	0.9952	-1.72218	48.0895	48.1204	0.997113		0.996156					0.0045	1.52949				0.009	1.55223	0.191489	1.52933	1.73139	1.74336	1.7734	1.39246	1.46932	1.22634
-3635	-1.83159	51.4915	51.5241	0.9952	-1.72218	48.0895	48.1204	0.997113		0.996156					0.005	1.52676				0.01	1.55129	0.201287	1.54873	1.72695	1.74336	1.81207	1.39884	1.39361	1.23546
-3634	-1.83159	51.4915	51.5241	0.9952	-1.82285	46.5632	46.5988	0.965584		0.980392					0.0055	1.54385				0.011	1.58075	0.195408	1.57033	1.78181	1.74469	1.81361	1.44006	1.47156	1.2432
-3633	-1.8115	49.7799	49.8128	0.962147	-1.82285	46.5632	46.5988	0.965584		0.963866					0.006	1.55143				0.012	1.59713	0.194314	1.59562	1.81239	1.74469	1.81361	1.44006	1.52125	1.25231
-3632	-1.8115	49.7799	49.8128	0.962147	-1.82285	46.5632	46.5988	0.965584		0.963866					0.0065	1.56393				0.013	1.59638	0.200247	1.60302	1.83211	1.77142	1.79949	1.44287	1.46428	1.26146
-3631	-1.8115	49.7799	49.8128	0.962147	-1.82285	46.5632	46.5988	0.965584		0.963866					0.007	1.56368				0.014	1.60658	0.200639	1.62825	1.85226	1.76483	1.80774	1.44287	1.47859	1.2715
-3630	-1.8115	49.7799	49.8128	0.962147	-0.730819	48.2207	48.2262	0.999306		0.980727					0.0075	1.57995				0.015	1.61569	0.205209	1.63863	1.8724	1.75946	1.83515	1.44287	1.47859	1.28274
-3629	-1.8115	49.7799	49.8128	0.962147	-0.730819	48.2207	48.2262	0.999306		0.980727					0.008	1.58822				0.016	1.62995	0.20944	1.64816	1.89271	1.76483	1.86214	1.428	1.51938	1.29444
-3628	-2.07771	51.0563	51.0985	0.986981	-0.730819	48.2207	48.2262	0.999306		0.993143					0.0085	1.58903				0.017	1.65179	0.214825	1.67362	1.87695	1.79704	1.9038	1.42114	1.60076	1.28921
-3627	-2.07771	51.0563	51.0985	0.986981	-0.730819	48.2207	48.2262	0.999306		0.993143					0.009	1.60128				0.018	1.65511	0.20314	1.68202	1.92292	1.79167	1.84279	1.5501	1.49674	1.29953
-3626	-2.07771	51.0563	51.0985	0.986981	-0.730819	48.2207	48.2262	0.999306		0.993143					0.0095	1.61217				0.019	1.65088	0.189035	1.69268	1.90695	1.81008	1.74497	1.58828	1.51924	1.29398
-3625	-2.07771	51.0563	51.0985	0.986981	-0.730819	48.2207	48.2262	0.999306		0.993143					0.01	1.60979				0.02	1.6409	0.191572	1.70333	1.95329	1.78528	1.63793	1.58828	1.51938	1.29881
-3624	0.307994	52.8779	52.8788	1.02137	0.80715	46.5076	46.5146	0.96384		0.992603					0.0105	1.62955				0.021	1.66551	0.193111	1.71399	1.9632	1.79704	1.73495	1.58828	1.5562	1.3049
-3623	0.693479	49.9028	49.9076	0.963978	0.80715	46.5076	46.5146	0.96384		0.963909					0.011	1.62845				0.022	1.67192	0.190343	1.72464	1.97115	1.79167	1.72234	1.58828	1.59631	1.30901
-3622	0.693479	49.9028	49.9076	0.963978	-0.66524	47.725	47.7297	0.989016		0.976497					0.0115	1.63135				0.023	1.71468	0.221224	1.7353	1.99433	1.78638	1.97805	1.58828	1.6085	1.31195
-3621	-0.749938	50.9258	50.9313	0.983751	0.413678	49.4817	49.4834	1.02536		1.00455					0.012	1.64094				0.024	1.73248	0.230125	1.74782	2.0041	1.98321	1.87924	1.58828	1.61329	1.31142
-3620	-0.96838	52.6117	52.6206	1.01638	-0.861976	49.2121	49.2196	1.01989		1.01814					0.0125	1.64619				0.025	1.73147	0.22772	1.7574	2.01416	1.9857	1.84757	1.57975	1.61329	1.32244
-3619	-2.20621	52.048	52.0947	1.00622	0.675993	47.499	47.5038	0.984336		0.995279					0.013	1.64847				0.026	1.73247	0.228768	1.77019	2.02453	1.9857	1.83146	1.57975	1.61329	1.32239
-3618	0.179498	53.8696	53.8699	1.04051	-1.10692	48.7762	48.7887	1.01096		1.02574					0.0135	1.65471				0.027	1.72839	0.228076	1.76576	2.03495	1.96412	1.83146	1.56337	1.61329	1.3258
-3617	0.577834	50.7953	50.7986	0.981188	-0.796398	48.7164	48.7229	1.0096		0.995393					0.014	1.65609				0.028	1.72257	0.203596	1.77634	2.04541	1.75469	1.84168	1.69806	1.61329	1.32851
-3616	-0.878433	51.9175	51.9249	1.00294	0.28252	50.4731	50.4739	1.04588		1.02441					0.0145	1.65968				0.029	1.72094	0.21173	1.77563	2.05718	1.75987	1.84168	1.68917	1.61329	1.30977
-3615	-1.09688	53.6034	53.6146	1.03558	-0.993134	50.2034	50.2132	1.04048		1.03803					0.015	1.67149				0.03	1.72206	0.206395	1.79994	2.05444	1.75987	1.83293	1.68021	1.59095	1.33607
-3614	0.0510033	54.8613	54.8614	1.05966	0.544835	48.4903	48.4934	1.00484		1.03225					0.0155	1.68014				0.031	1.73361	0.21232	1.79765	2.0648	1.75569	1.90011	1.68021	1.59095	1.34585
-3613	0.436489	51.8862	51.8881	1.00223	-2.1303	49.6495	49.6952	1.02974		1.01599					0.016	1.68074				0.032	1.73201	0.219924	1.79691	2.07487	1.75631	1.90416	1.68021	1.58097	1.33066
-3612	0.436489	51.8862	51.8881	1.00223	-1.12583	49.6815	49.6943	1.02973		1.01598					0.0165	1.68413				0.033	1.76037	0.216271	1.81225	2.08566	1.80932	1.90509	1.68021	1.70042	1.32962
-3611	0.487887	51.4895	51.4918	0.994577	-1.12429	51.1948	51.2071	1.06107		1.02783					0.017	1.69443				0.034	1.73131	0.22499	1.82126	2.09616	1.75569	1.87419	1.68021	1.561	1.33067
-3610	-2.19698	52.755	52.8008	1.01986	-1.12429	51.1948	51.2071	1.06107		1.04047					0.0175	1.6994				0.035	1.72665	0.221629	1.82226	2.095	1.70412	1.87691	1.68353	1.561	1.34373
-3609	-2.21708	54.4666	54.5117	1.05291	-2.3606	50.6277	50.6827	1.05021		1.05156					0.018	1.7015				0.036	1.74664	0.229187	1.82883	2.10541	1.78352	1.92034	1.68353	1.561	1.34385
-3608	-2.21708	54.4666	54.5117	1.05291	-2.3606	50.6277	50.6827	1.05021		1.05156					0.0185	1.70801				0.037	1.75433	0.214312	1.83821	2.11586	1.78352	1.82552	1.68353	1.69013	1.34358
-3607	-0.0774919	55.8531	55.8531	1.07882	-2.3606	50.6277	50.6827	1.05021		1.06451					0.019	1.71222				0.038	1.78221	0.233178	1.94792	2.12792	1.78234	1.9215	1.68353	1.66745	1.34481
-3606	-2.56237	54.0186	54.0793	1.04455	0.413678	49.4817	49.4834	1.02536		1.03496					0.0195	1.71441				0.039	1.78698	0.229462	1.94701	2.12592	1.78352	1.9215	1.68353	1.69782	1.34957
-3605	-2.12713	53.7724	53.8145	1.03944	-2.26146	50.6409	50.6913	1.05039		1.04491					0.02	1.71637				0.04	1.79085	0.231743	1.9586	2.13689	1.78352	1.9215	1.68353	1.69782	1.35409
-3604	-2.12713	53.7724	53.8145	1.03944	-2.34748	50.5286	50.5831	1.04814		1.04379					0.0205	1.71747				0.041	1.7894	0.233518	1.95769	2.1356	1.78352	1.9215	1.68353	1.69782	1.34616
-3603	-2.12713	53.7724	53.8145	1.03944	-2.34748	50.5286	50.5831	1.04814		1.04379					0.021	1.73713				0.042	1.79117	0.239773	1.96927	2.14647	1.78352	1.9215	1.68353	1.69782	1.33605
-3602	0.359392	52.4812	52.4825	1.01371	-2.34748	50.5286	50.5831	1.04814		1.03093					0.0215	1.73282				0.043	1.79417	0.239395	1.96837	2.15809	1.78352	1.9215	1.68353	1.69782	1.34635
-3601	0.359392	52.4812	52.4825	1.01371	-2.34748	50.5286	50.5831	1.04814		1.03093					0.022	1.73595				0.044	1.7976	0.236581	1.97995	2.15653	1.78352	1.9215	1.68353	1.69782	1.36035
-3600	0.359392	52.4812	52.4825	1.01371	-2.34748	50.5286	50.5831	1.04814		1.03093					0.0225	1.74452				0.045	1.79614	0.240788	1.97929	2.16814	1.78352	1.9215	1.66333	1.69782	1.3594
-3599	-2.12713	53.7724	53.8145	1.03944	-2.34748	50.5286	50.5831	1.04814		1.04379					0.023	1.74637				0.046	1.80141	0.241781	1.99151	2.1666	1.78352	1.9215	1.69099	1.70558	1.3502
-3598	-2.12713	53.7724	53.8145	1.03944	-2.34748	50.5286	50.5831	1.04814		1.04379					0.0235	1.74237				0.047	1.80426	0.241645	1.99027	2.1782	1.78352	1.9215	1.69099	1.70558	1.35977
-3597	-2.34558	55.4583	55.5079	1.07215	-0.971156	52.3246	52.3336	1.08442		1.07828					0.024	1.76032				0.048	1.80048	0.242953	1.98973	2.17713	1.78352	1.9215	1.66501	1.70558	1.36092
-3596	-2.12713	53.7724	53.8145	1.03944	-2.24681	52.055	52.1035	1.07965		1.05954					0.0245	1.75961				0.049	1.80236	0.243656	2.00172	2.17637	1.78352	1.9215	1.66501	1.70558	1.36285
-3595	-2.12713	53.7724	53.8145	1.03944	-2.24681	52.055	52.1035	1.07965		1.05954					0.025	1.75406				0.05	1.80483	0.244628	2.00095	2.18825	1.78352	1.9215	1.66501	1.70558	1.36899
-3594	-0.683716	52.7494	52.7539	1.01895	-2.24835	50.5417	50.5917	1.04832		1.03364					0.0255	1.76297				0.051	1.80364	0.246136	2.00066	2.18719	1.78352	1.9215	1.66501	1.70558	1.36202
-3593	-0.683716	52.7494	52.7539	1.01895	-3.25282	50.5097	50.6143	1.04879		1.03387					0.026	1.76099				0.052	1.80704	0.250503	2.01286	2.19955	1.78352	1.9215	1.66501	1.70558	1.36126
-3592	-3.55408	53.8901	54.0071	1.04316	-0.577684	49.3505	49.3539	1.02267		1.03292					0.0265	1.77776				0.053	1.80669	0.250073	2.01163	2.19831	1.78352	1.9215	1.66501	1.70558	1.36129
-3591	-3.55408	53.8901	54.0071	1.04316	-0.577684	49.3505	49.3539	1.02267		1.03292					0.027	1.77891				0.054	1.80267	0.243482	2.01134	2.16953	1.78352	1.9215	1.66501	1.70558	1.36222
-3590	-1.67543	52.6209	52.6476	1.0169	-3.35196	50.4966	50.6077	1.04865		1.03278					0.0275	1.77712				0.055	1.81225	0.25094	2.02405	2.21103	1.78352	1.9215	1.66501	1.70558	1.3751
-3589	-4.44662	53.7744	53.9579	1.04221	-1.56905	49.2194	49.2444	1.0204		1.03131					0.028	1.77887				0.056	1.81166	0.250941	2.02307	2.2096	1.78352	1.9215	1.66501	1.70558	1.37333
-3588	-4.44662	53.7744	53.9579	1.04221	-3.10701	50.9325	51.0271	1.05734		1.04978					0.0285	1.77768				0.057	1.80799	0.244046	2.02231	2.1803	1.78352	1.92406	1.66501	1.70558	1.37515
-3587	-3.20879	54.3381	54.4328	1.05138	-3.10701	50.9325	51.0271	1.05734		1.05436					0.029	1.78171				0.058	1.81378	0.25396	2.02178	2.22463	1.78352	1.9215	1.66501	1.70558	1.37441
-3586	-4.30527	52.6835	52.8592	1.02099	-1.83136	51.2021	51.2349	1.06165		1.04132					0.0295	1.77893				0.059	1.81556	0.254532	2.0342	2.22107	1.78352	1.92406	1.66501	1.70558	1.37544
-3585	-1.54693	51.6292	51.6524	0.997679	-4.11303	49.3872	49.5581	1.02691		1.01229					0.03	1.77612				0.06	1.81779	0.252792	2.03334	2.22034	1.78352	1.92406	1.68175	1.70558	1.37591
-3584	-1.93242	54.6044	54.6385	1.05536	-1.43789	48.228	48.2495	0.999787		1.02757					0.0305	1.78385				0.061	1.81554	0.248745	2.03299	2.20384	1.78352	1.92406	1.68175	1.70558	1.37706
-3583	-4.31812	52.7827	52.959	1.02292	-2.97586	49.9411	50.0297	1.03668		1.0298					0.031	1.78236				0.062	1.81574	0.248513	2.0327	2.20431	1.78352	1.92406	1.68175	1.70558	1.37826
-3582	-2.86185	51.6605	51.7397	0.999366	-2.97586	49.9411	50.0297	1.03668		1.01802					0.0315	1.78168				0.063	1.82034	0.252283	2.04487	2.21957	1.78352	1.92406	1.68175	1.70558	1.38304
-3581	-1.41844	50.6375	50.6574	0.97846	-2.77912	48.4541	48.5337	1.00568		0.992068					0.032	1.78725				0.064	1.82258	0.247301	2.04401	2.21783	1.78352	1.92406	1.68175	1.70558	1.40127
-3580	-1.80392	53.6126	53.643	1.03613	-0.315369	47.3678	47.3689	0.981541		1.00883					0.0325	1.78957				0.065	1.82137	0.248077	2.04367	2.21683	1.77635	1.92918	1.67769	1.70558	1.40031
-3579	-1.80392	53.6126	53.643	1.03613	-3.08965	48.5139	48.6121	1.0073		1.02172					0.033	1.79533				0.066	1.82055	0.248107	2.04314	2.21765	1.77635	1.92406	1.67769	1.70558	1.39939
-3578	-2.9518	52.3547	52.4379	1.01285	-3.08965	48.5139	48.6121	1.0073		1.01008					0.0335	1.79405				0.067	1.81989	0.253575	2.05555	2.22345	1.78352	1.92406	1.64769	1.70558	1.39939
-3577	-2.9317	50.6431	50.7279	0.979822	-2.94537	47.4234	47.5147	0.984563		0.982192					0.034	1.79454				0.068	1.8145	0.241297	1.97425	2.21866	1.77635	1.92406	1.7169	1.70558	1.38571
-3576	-0.298231	49.7743	49.7752	0.96142	-2.85935	47.5356	47.6215	0.986776		0.974098					0.0345	1.7983				0.069	1.81545	0.242002	1.97425	2.2202	1.77635	1.92918	1.7169	1.70558	1.38571
-3575	-0.298231	49.7743	49.7752	0.96142	-0.184211	46.3765	46.3768	0.960984		0.961202					0.035	1.795				0.07	1.841	0.288122	2.00456	2.38654	1.77635	1.92406	1.7169	1.69458	1.38403
-3574	-0.683716	52.7494	52.7539	1.01895	-0.184211	46.3765	46.3768	0.960984		0.989969					0.0355	1.79926				0.071	1.84159	0.289237	2.00442	2.38911	1.77635	1.92918	1.71348	1.69458	1.38403
-3573	-1.83159	51.4915	51.5241	0.9952	-1.96713	47.6537	47.6942	0.988283		0.991741					0.036	1.80221				0.072	1.84739	0.289188	2.00442	2.39709	1.77635	1.92918	1.71592	1.72444	1.38431
-3572	-1.83159	51.4915	51.5241	0.9952	-1.69749	46.378	46.409	0.961652		0.978426					0.0365	1.80241				0.073	1.84769	0.289757	2.00442	2.39918	1.77635	1.92918	1.71592	1.72444	1.38431
-3571	-1.8115	49.7799	49.8128	0.962147	-1.82285	46.5632	46.5988	0.965584		0.963866					0.037	1.79282				0.074	1.85342	0.293263	2.04401	2.39969	1.77635	1.92918	1.71592	1.72444	1.38431
-3570	-1.8115	49.7799	49.8128	0.962147	-1.82285	46.5632	46.5988	0.965584		0.963866					0.0375	1.79761				0.075	1.85021	0.292509	2.01507	2.40622	1.77635	1.92918	1.71592	1.72444	1.38431
-3569	0.873373	48.5144	48.5223	0.937219	-1.82285	46.5632	46.5988	0.965584		0.951402					0.038	1.80023				0.076	1.85238	0.29069	2.01511	2.40942	1.77635	1.92918	1.71592	1.72444	1.39624
-3568	0.821974	48.9111	48.918	0.944863	-1.73683	46.6754	46.7077	0.967841		0.956352					0.0385	1.80197				0.077	1.85548	0.294743	2.02903	2.41949	1.77635	1.92918	1.71364	1.72444	1.39624
-3567	0.821974	48.9111	48.918	0.944863	-1.73683	46.6754	46.7077	0.967841		0.956352					0.039	1.81171				0.078	1.82188	0.237507	2.04077	2.17766	1.77635	1.92918	1.71364	1.72444	1.39109
-3566	-2.04839	50.0517	50.0936	0.96757	0.938308	45.5163	45.5259	0.943353		0.955461					0.0395	1.81042				0.079	1.83088	0.248066	2.08236	2.19958	1.77635	1.92918	1.71364	1.72444	1.39058
-3565	-2.04839	50.0517	50.0936	0.96757	0.938308	45.5163	45.5259	0.943353		0.955461					0.04	1.81465				0.08	1.82981	0.245272	2.10706	2.16743	1.77635	1.92918	1.71364	1.72444	1.39058
-3564	-2.04839	50.0517	50.0936	0.96757	0.938308	45.5163	45.5259	0.943353		0.955461					0.0405	1.82354				0.081	1.82983	0.245189	2.10694	2.16743	1.77635	1.92918	1.71364	1.72444	1.39083
-3563	0.821974	48.9111	48.918	0.944863	0.938308	45.5163	45.5259	0.943353		0.944108					0.041	1.8216				0.082	1.83238	0.249685	2.09304	2.19958	1.77635	1.92918	1.71364	1.72444	1.39039
-3562	0.821974	48.9111	48.918	0.944863	-1.73683	46.6754	46.7077	0.967841		0.956352					0.0415	1.82699				0.083	1.82778	0.243097	2.09304	2.16743	1.77635	1.92918	1.71364	1.72444	1.39039
-3561	0.821974	48.9111	48.918	0.944863	-1.73683	46.6754	46.7077	0.967841		0.956352					0.042	1.83105				0.084	1.8388	0.260796	2.07802	2.25955	1.77635	1.92918	1.71364	1.72444	1.39044
-3560	0.821974	48.9111	48.918	0.944863	-1.73683	46.6754	46.7077	0.967841		0.956352					0.0425	1.82797				0.085	1.83991	0.26206	2.08336	2.26198	1.77635	1.92918	1.71364	1.72444	1.39044
-3559	-1.93637	49.9654	50.0029	0.965818	-0.730819	48.2207	48.2262	0.999306		0.982562					0.043	1.82834				0.086	1.84011	0.26238	2.08336	2.26337	1.77635	1.92918	1.71364	1.72444	1.39044
-3558	-1.8115	49.7799	49.8128	0.962147	-0.730819	48.2207	48.2262	0.999306		0.980727					0.0435	1.82919				0.087	1.84743	0.259438	2.08336	2.26333	1.77635	1.92918	1.76487	1.72444	1.39044
-3557	-2.07771	51.0563	51.0985	0.986981	-0.730819	48.2207	48.2262	0.999306		0.993143					0.044	1.83851				0.088	1.84793	0.25971	2.08336	2.26328	1.77635	1.93313	1.76487	1.72444	1.39004
-3556	0.307994	52.8779	52.8788	1.02137	-1.96713	47.6537	47.6942	0.988283		1.00482					0.0445	1.83991				0.089	1.84899	0.259382	2.08336	2.26328	1.77635	1.93313	1.77232	1.72444	1.39004
-3555	-2.17688	51.0434	51.0898	0.986812	0.80715	46.5076	46.5146	0.96384		0.975326					0.045	1.83773				0.09	1.85051	0.261828	2.08336	2.27394	1.77635	1.93313	1.77232	1.72444	1.39004
-3554	0.693479	49.9028	49.9076	0.963978	-1.86799	47.6668	47.7034	0.988472		0.976225					0.0455	1.83145				0.091	1.84665	0.268706	2.08336	2.27394	1.77635	1.93313	1.77232	1.72444	1.36298
-3553	-2.06486	50.9571	50.9989	0.985057	0.413678	49.4817	49.4834	1.02536		1.00521					0.046	1.84297				0.092	1.84328	0.271621	2.08338	2.27491	1.77635	1.93313	1.75543	1.72444	1.35533
-3552	-2.20621	52.048	52.0947	1.00622	-0.861976	49.2121	49.2196	1.01989		1.01306					0.0465	1.8443				0.093	1.84482	0.274089	2.08336	2.28573	1.77635	1.93313	1.75543	1.72444	1.35533
-3551	-2.20621	52.048	52.0947	1.00622	-0.861976	49.2121	49.2196	1.01989		1.01306					0.047	1.84888				0.094	1.84482	0.274089	2.08336	2.28573	1.77635	1.93313	1.75543	1.72444	1.35533
-3550	0.179498	53.8696	53.8699	1.04051	0.675993	47.499	47.5038	0.984336		1.01242					0.0475	1.84516				0.095	1.84135	0.26865	2.08336	2.26157	1.77635	1.93313	1.75543	1.72444	1.35518
-3549	0.564984	50.8945	50.8976	0.9831	0.675993	47.499	47.5038	0.984336		0.983718					0.048	1.84738				0.096	1.84278	0.265105	2.08336	2.25955	1.77635	1.93313	1.75543	1.72444	1.3672
-3548	0.564984	50.8945	50.8976	0.9831	-0.796398	48.7164	48.7229	1.0096		0.996349					0.0485	1.84972				0.097	1.84483	0.274118	2.08336	2.28951	1.77635	1.93313	1.75543	1.71486	1.36112
-3547	-0.878433	51.9175	51.9249	1.00294	0.28252	50.4731	50.4739	1.04588		1.02441					0.049	1.83103				0.098	1.84522	0.274754	2.08336	2.29225	1.77635	1.93313	1.75543	1.71486	1.36112
-3546	-2.3347	53.0397	53.0911	1.02547	-0.993134	50.2034	50.2132	1.04048		1.03297					0.0495	1.83134				0.099	1.84465	0.275026	2.08336	2.29225	1.77635	1.93313	1.75543	1.71089	1.36112
-3545	-2.3347	53.0397	53.0911	1.02547	-0.993134	50.2034	50.2132	1.04048		1.03297					0.05	1.83685				0.1	1.84469	0.274949	2.08336	2.29225	1.77635	1.93313	1.75543	1.71089	1.36143
-3544	0.0510033	54.8613	54.8614	1.05966	-2.22944	49.6364	49.6864	1.02956		1.04461					0.0505	1.83034				0.101	1.84661	0.274011	2.08336	2.2921	1.77635	1.93313	1.75543	1.72444	1.36143
-3543	-2.43387	53.0268	53.0827	1.0253	0.544835	48.4903	48.4934	1.00484		1.01507					0.051	1.83058				0.102	1.84828	0.280463	2.08336	2.31653	1.77635	1.93313	1.75543	1.71089	1.36225
-3542	0.436489	51.8862	51.8881	1.00223	-2.1303	49.6495	49.6952	1.02974		1.01599					0.0515	1.83166				0.103	1.84694	0.281851	2.07802	2.31715	1.77635	1.93313	1.75543	1.71486	1.35363
-3541	-1.99864	52.7807	52.8186	1.0202	-2.21633	49.5372	49.5868	1.0275		1.02385					0.052	1.83022				0.104	1.84642	0.281737	2.07802	2.31653	1.77635	1.93313	1.75543	1.71089	1.35458
-3540	0.487887	51.4895	51.4918	0.994577	-1.12429	51.1948	51.2071	1.06107		1.02783					0.0525	1.83643				0.105	1.84644	0.2817	2.07802	2.31653	1.77635	1.93313	1.75543	1.71089	1.35473
-3539	-2.21708	54.4666	54.5117	1.05291	-2.3606	50.6277	50.6827	1.05021		1.05156					0.053	1.8193				0.106	1.84363	0.275486	2.07802	2.29113	1.78188	1.93313	1.75543	1.71089	1.35493
-3538	-0.0774919	55.8531	55.8531	1.07882	-2.3606	50.6277	50.6827	1.05021		1.06451					0.0535	1.8168				0.107	1.84607	0.277274	2.09514	2.29037	1.78188	1.93313	1.75543	1.71089	1.35563
-3537	-2.56237	54.0186	54.0793	1.04455	0.413678	49.4817	49.4834	1.02536		1.03496					0.054	1.82712				0.108	1.84365	0.275078	2.07802	2.29037	1.78188	1.93313	1.75543	1.71089	1.35584
-3536	-1.0692	55.7246	55.7348	1.07653	-2.26146	50.6409	50.6913	1.05039		1.06346					0.0545	1.827				0.109	1.84518	0.277673	2.09514	2.29043	1.77635	1.93313	1.75543	1.71089	1.35485
-3535	-2.12713	53.7724	53.8145	1.03944	-2.26146	50.6409	50.6913	1.05039		1.04491					0.055	1.84845				0.11	1.84651	0.279925	2.09514	2.29982	1.77668	1.93313	1.75543	1.71089	1.35444
-3534	-2.12713	53.7724	53.8145	1.03944	-2.26146	50.6409	50.6913	1.05039		1.04491					0.0555	1.84774				0.111	1.86785	0.291349	2.09514	2.36616	1.77668	1.93313	1.75543	1.79395	1.35448
-3533	-2.12713	53.7724	53.8145	1.03944	-0.971156	52.3246	52.3336	1.08442		1.06193					0.056	1.84798				0.112	1.85353	0.29481	2.08126	2.36616	1.77668	1.93823	1.74691	1.71089	1.35458
-3532	-2.12713	53.7724	53.8145	1.03944	-2.24681	52.055	52.1035	1.07965		1.05954					0.0565	1.84177				0.113	1.85039	0.288613	2.08126	2.34255	1.77668	1.93823	1.74691	1.71089	1.35618
-3531	-3.31719	53.6182	53.7208	1.03763	-2.24681	52.055	52.1035	1.07965		1.05864					0.057	1.84641				0.114	1.84892	0.288989	2.08126	2.34255	1.76631	1.93823	1.74691	1.71089	1.35628
-3530	-3.31719	53.6182	53.7208	1.03763	-2.24681	52.055	52.1035	1.07965		1.05864					0.0575	1.84796				0.115	1.85033	0.287254	2.08126	2.34255	1.77668	1.93313	1.74691	1.71089	1.36087
-3529	-3.33729	55.3299	55.4304	1.07065	-3.21348	50.2123	50.315	1.04259		1.05662					0.058	1.84897				0.116	1.85444	0.294982	2.08018	2.36672	1.77668	1.94355	1.74851	1.71089	1.35455
-3528	-3.33729	55.3299	55.4304	1.07065	-3.23817	51.9238	52.0247	1.07802		1.07433					0.0585	1.84706				0.117	1.86416	0.291641	2.08018	2.36713	1.77668	1.94355	1.73308	1.79395	1.35458
-3527	-3.33729	55.3299	55.4304	1.07065	-3.23817	51.9238	52.0247	1.07802		1.07433					0.059	1.85386				0.118	1.86121	0.290282	2.08872	2.35684	1.77668	1.94355	1.73308	1.7726	1.35698
-3526	-3.11884	53.6439	53.7345	1.0379	-1.96252	52.1935	52.2304	1.08228		1.06009					0.0595	1.85499				0.119	1.86413	0.289165	2.08872	2.35583	1.77668	1.94355	1.73308	1.79395	1.35713
-3525	-4.43377	53.6752	53.8581	1.04028	-3.23971	50.4106	50.5146	1.04672		1.0435					0.06	1.85471				0.12	1.86468	0.286291	2.08336	2.35583	1.77668	1.94355	1.73308	1.79395	1.36628
-3524	-1.67543	52.6209	52.6476	1.0169	-3.04144	50.4368	50.5284	1.04701		1.03196					0.0605	1.85708				0.121	1.86457	0.28597	2.08336	2.35482	1.77668	1.94355	1.73308	1.79395	1.36658
-3523	-2.06091	55.5961	55.6343	1.07459	-0.577684	49.3505	49.3539	1.02267		1.04863					0.061	1.8556				0.122	1.86406	0.291516	2.08336	2.36685	1.77668	1.94355	1.73308	1.78789	1.35704
-3522	-2.06091	55.5961	55.6343	1.07459	-1.56905	49.2194	49.2444	1.0204		1.0475					0.0615	1.8503				0.123	1.86049	0.283754	2.08336	2.33576	1.77668	1.94355	1.73308	1.79395	1.35703
-3521	-4.44662	53.7744	53.9579	1.04221	-1.56905	49.2194	49.2444	1.0204		1.03131					0.062	1.86597				0.124	1.86143	0.289877	2.08336	2.36493	1.77668	1.94355	1.73308	1.76211	1.36629
-3520	-3.20879	54.3381	54.4328	1.05138	-3.10701	50.9325	51.0271	1.05734		1.05436					0.0625	1.87064				0.125	1.85939	0.291499	2.07802	2.36496	1.77668	1.94355	1.73308	1.76211	1.35734
-3519	-2.99035	52.6522	52.7371	1.01863	-1.83136	51.2021	51.2349	1.06165		1.04014										0.126	1.85943	0.291709	2.07802	2.36552	1.77668	1.94355	1.73308	1.76211	1.35704
-3518	-2.99035	52.6522	52.7371	1.01863	-1.83136	51.2021	51.2349	1.06165		1.04014										0.127	1.86848	0.30801	2.09298	2.41906	1.77668	1.94355	1.73308	1.76211	1.35191
-3517	-1.93242	54.6044	54.6385	1.05536	-0.446526	48.3592	48.3612	1.0021		1.02873										0.128	1.87084	0.305043	2.09298	2.421	1.77668	1.94355	1.73308	1.76211	1.36648
-3516	-3.42558	52.8983	53.0092	1.02388	-3.2208	49.5052	49.6099	1.02798		1.02593										0.129	1.8698	0.307179	2.09298	2.42184	1.77668	1.94355	1.73308	1.76211	1.35838
-3515	-3.32641	52.9112	53.0157	1.02401	-3.2208	49.5052	49.6099	1.02798		1.02599										0.13	1.86856	0.305612	2.09298	2.41448	1.77668	1.94355	1.73308	1.76211	1.35704
-3514	-3.0602	51.6348	51.7254	0.999089	-1.9845	50.0723	50.1116	1.03837		1.01873										0.131	1.86986	0.305294	2.08019	2.42694	1.77668	1.94355	1.73308	1.76211	1.36645
-3513	-0.426726	50.766	50.7678	0.980592	-1.78776	48.5852	48.6181	1.00743		0.994009										0.132	1.86711	0.309859	2.08019	2.42694	1.77668	1.94355	1.73308	1.76211	1.34724
-3512	-0.812212	53.7411	53.7473	1.03814	-2.09828	48.645	48.6902	1.00892		1.02353										0.133	1.87139	0.30149	2.09514	2.40396	1.77668	1.94355	1.76099	1.76211	1.35732
-3511	-0.426726	50.766	50.7678	0.980592	-2.09828	48.645	48.6902	1.00892		0.994757										0.134	1.87096	0.310233	2.09514	2.4304	1.77668	1.94355	1.73308	1.76211	1.35573
-3510	-1.93999	50.7716	50.8087	0.981382	-2.09828	48.645	48.6902	1.00892		0.995151										0.135	1.86176	0.305988	2.08018	2.40396	1.77668	1.94355	1.73308	1.75438	1.34052
-3509	-1.93999	50.7716	50.8087	0.981382	-1.95401	47.5545	47.5946	0.986219		0.9838										0.136	1.87671	0.305873	2.08018	2.4304	1.77668	1.94355	1.76099	1.78951	1.35568
-3508	0.744877	49.5061	49.5117	0.956331	-1.95401	47.5545	47.5946	0.986219		0.971275										0.137	1.87163	0.30765	2.08016	2.4304	1.77668	1.94355	1.76099	1.75438	1.35524
-3507	0.693479	49.9028	49.9076	0.963978	-1.86799	47.6668	47.7034	0.988472		0.976225										0.138	1.8678	0.300949	2.08016	2.40396	1.77668	1.94355	1.76099	1.75438	1.35485
-3506	-2.17688	51.0434	51.0898	0.986812	0.80715	46.5076	46.5146	0.96384		0.975326										0.139	1.87486	0.306872	2.08016	2.4304	1.77668	1.94355	1.74947	1.78951	1.35423
-3505	0.307994	52.8779	52.8788	1.02137	-1.96713	47.6537	47.6942	0.988283		1.00482										0.14	1.87411	0.298182	2.08336	2.40396	1.77668	1.94355	1.76099	1.78951	1.3607
-3504	-1.8115	49.7799	49.8128	0.962147	-1.96713	47.6537	47.6942	0.988283		0.975215										0.141	1.88951	0.291205	2.08018	2.40512	1.77668	1.94355	1.85647	1.78951	1.37507
-3503	-1.8115	49.7799	49.8128	0.962147	-0.730819	48.2207	48.2262	0.999306		0.980727										0.142	1.86992	0.294776	2.08016	2.3861	1.77668	1.94355	1.75774	1.78951	1.35568
-3502	-1.8115	49.7799	49.8128	0.962147	-1.82285	46.5632	46.5988	0.965584		0.963866										0.143	1.87191	0.3003	2.08765	2.40204	1.77668	1.94355	1.74947	1.78951	1.35451
-3501	0.873373	48.5144	48.5223	0.937219	-1.82285	46.5632	46.5988	0.965584		0.951402										0.144	1.87434	0.302705	2.08016	2.42033	1.77668	1.94355	1.74947	1.78951	1.3607
-3500	0.873373	48.5144	48.5223	0.937219	-1.82285	46.5632	46.5988	0.965584		0.951402										0.145	1.88846	0.297813	2.08336	2.41231	1.77668	1.94355	1.85647	1.78951	1.35733
-3499	0.821974	48.9111	48.918	0.944863	-1.82285	46.5632	46.5988	0.965584		0.955224										0.146	1.87657	0.296096	2.08336	2.41542	1.77668	1.94355	1.74947	1.78187	1.38565
-3498	0.821974	48.9111	48.918	0.944863	-1.73683	46.6754	46.7077	0.967841		0.956352										0.147	1.89036	0.294216	2.08336	2.41488	1.77668	1.94355	1.85647	1.78187	1.37568
-3497	0.821974	48.9111	48.918	0.944863	-1.73683	46.6754	46.7077	0.967841		0.956352										0.148	1.89378	0.30288	2.08336	2.44674	1.76878	1.94355	1.85647	1.78187	1.37568
-3496	0.821974	48.9111	48.918	0.944863	0.938308	45.5163	45.5259	0.943353		0.944108										0.149	1.89403	0.302451	2.08336	2.44674	1.76878	1.94355	1.85647	1.78187	1.37744
-3495	0.821974	48.9111	48.918	0.944863	-1.73683	46.6754	46.7077	0.967841		0.956352										0.15	1.89655	0.308707	2.08336	2.47133	1.76878	1.93628	1.85647	1.78187	1.37774
-3494	0.873373	48.5144	48.5223	0.937219	-1.73683	46.6754	46.7077	0.967841		0.95253										0.151	1.89588	0.308084	2.07802	2.47133	1.76878	1.93628	1.85647	1.78187	1.37843
-3493	-1.61315	49.8056	49.8317	0.962512	-1.82285	46.5632	46.5988	0.965584		0.964048										0.152	1.89642	0.309277	2.08987	2.47133	1.76878	1.93628	1.8484	1.78187	1.37843
-3492	-1.83159	51.4915	51.5241	0.9952	-1.82285	46.5632	46.5988	0.965584		0.980392										0.153	1.89653	0.309093	2.08987	2.47133	1.76878	1.93628	1.8484	1.78187	1.3792
-3491	-1.8115	49.7799	49.8128	0.962147	-0.730819	48.2207	48.2262	0.999306		0.980727										0.154	1.89695	0.309086	2.09199	2.47133	1.76878	1.93628	1.8484	1.78187	1.38002
-3490	0.307994	52.8779	52.8788	1.02137	-1.96713	47.6537	47.6942	0.988283		1.00482										0.155	1.89807	0.308601	2.10583	2.4685	1.76878	1.93628	1.84005	1.78187	1.38519
-3489	0.307994	52.8779	52.8788	1.02137	-1.96713	47.6537	47.6942	0.988283		1.00482										0.156	1.89402	0.305036	2.10583	2.44419	1.76878	1.93628	1.8484	1.78187	1.37281
-3488	-2.17688	51.0434	51.0898	0.986812	0.80715	46.5076	46.5146	0.96384		0.975326										0.157	1.89969	0.308023	2.10687	2.4685	1.76878	1.93628	1.8484	1.78187	1.38715
-3487	0.693479	49.9028	49.9076	0.963978	-1.86799	47.6668	47.7034	0.988472		0.976225										0.158	1.88149	0.311756	2.09298	2.4685	1.76878	1.93628	1.73421	1.78187	1.38782
-3486	0.693479	49.9028	49.9076	0.963978	-1.86799	47.6668	47.7034	0.988472		0.976225										0.159	1.89596	0.300639	2.09298	2.44419	1.76878	1.95528	1.84005	1.78187	1.38853
-3485	-1.93999	50.7716	50.8087	0.981382	-0.861976	49.2121	49.2196	1.01989		1.00064										0.16	1.89347	0.299797	2.09298	2.44419	1.76878	1.93628	1.84005	1.78187	1.39012
-3484	-2.20621	52.048	52.0947	1.00622	-0.861976	49.2121	49.2196	1.01989		1.01306										0.161	1.89821	0.310158	2.09298	2.47067	1.76878	1.95528	1.84005	1.78187	1.37782
-3483	0.179498	53.8696	53.8699	1.04051	-2.09828	48.645	48.6902	1.00892		1.02472										0.162	1.89849	0.305885	2.09298	2.45643	1.76878	1.95528	1.85551	1.78187	1.37855
-3482	-2.30538	52.0351	52.0862	1.00606	0.675993	47.499	47.5038	0.984336		0.995197										0.163	1.89226	0.30045	2.08019	2.44316	1.76878	1.93628	1.85551	1.78187	1.38004
-3481	-2.30538	52.0351	52.0862	1.00606	0.675993	47.499	47.5038	0.984336		0.995197										0.164	1.89636	0.302422	2.09514	2.44088	1.76878	1.95528	1.85551	1.78187	1.37706
-3480	-1.87014	51.789	51.8228	1.00097	-1.99915	48.6581	48.6992	1.00911		1.00504										0.165	1.89736	0.299637	2.09405	2.43946	1.76878	1.95528	1.85551	1.78187	1.38654
-3479	-1.87014	51.789	51.8228	1.00097	-2.08517	48.5459	48.5906	1.00686		1.00391										0.166	1.89085	0.301974	2.08018	2.45054	1.76878	1.93628	1.85551	1.75682	1.38782
-3478	-2.08859	53.4749	53.5157	1.03367	-1.9598	48.3607	48.4004	1.00292		1.01829										0.167	1.89172	0.302842	2.08018	2.45514	1.76878	1.93628	1.85551	1.75682	1.3893
-3477	-2.08859	53.4749	53.5157	1.03367	-2.22944	49.6364	49.6864	1.02956		1.03162										0.168	1.89956	0.311602	2.08016	2.48848	1.76878	1.95528	1.85551	1.75682	1.39192
-3476	-0.940707	54.7329	54.7409	1.05733	-2.22944	49.6364	49.6864	1.02956		1.04345										0.169	1.89561	0.317599	2.08016	2.48743	1.76878	1.95528	1.85551	1.75682	1.36528
-3475	-0.940707	54.7329	54.7409	1.05733	0.544835	48.4903	48.4934	1.00484		1.03109										0.17	1.89475	0.313583	2.08016	2.48643	1.76878	1.93628	1.85551	1.75682	1.37927
-3474	-1.99864	52.7807	52.8186	1.0202	-0.839999	51.3333	51.3401	1.06383		1.04202										0.171	1.8966	0.314546	2.08016	2.48464	1.76878	1.95528	1.85551	1.75682	1.37499
-3473	-1.99864	52.7807	52.8186	1.0202	-2.11565	51.0636	51.1074	1.05901		1.03961										0.172	1.8979	0.311463	2.08016	2.48281	1.76878	1.95528	1.85551	1.75682	1.38598
-3472	-3.45491	53.9029	54.0135	1.04328	-2.11565	51.0636	51.1074	1.05901		1.05115										0.173	1.89738	0.311957	2.08336	2.48349	1.76878	1.95528	1.84736	1.75682	1.38654
-3471	-1.0692	55.7246	55.7348	1.07653	-0.577684	49.3505	49.3539	1.02267		1.0496										0.174	1.89849	0.31139	2.08336	2.48256	1.76878	1.95528	1.85551	1.75682	1.38715
-3470	-1.0692	55.7246	55.7348	1.07653	-0.577684	49.3505	49.3539	1.02267		1.0496										0.175	1.89778	0.309947	2.08018	2.47939	1.76878	1.95528	1.85551	1.75682	1.38853
-3469	-0.683716	52.7494	52.7539	1.01895	-3.25282	50.5097	50.6143	1.04879		1.03387										0.176	1.89315	0.315886	2.08016	2.47944	1.76878	1.95528	1.84736	1.75682	1.36422
-3468	-0.683716	52.7494	52.7539	1.01895	-3.25282	50.5097	50.6143	1.04879		1.03387										0.177	1.89642	0.312094	2.08016	2.47919	1.76878	1.95528	1.85551	1.75682	1.3792
-3467	-0.632318	52.3527	52.3566	1.01128	-3.33884	50.3974	50.5079	1.04659		1.02893										0.178	1.90263	0.303929	2.08765	2.47834	1.76878	1.95528	1.85551	1.75682	1.41604
-3466	-3.31719	53.6182	53.7208	1.03763	-3.33884	50.3974	50.5079	1.04659		1.04211										0.179	1.91822	0.296205	2.08765	2.47752	1.76878	1.95528	1.85551	1.85555	1.42723
-3465	-3.33729	55.3299	55.4304	1.07065	-2.24681	52.055	52.1035	1.07965		1.07515										0.18	1.9145	0.295659	2.08016	2.47579	1.76878	1.95528	1.84736	1.84691	1.42723
-3464	-3.33729	55.3299	55.4304	1.07065	-3.48312	51.4879	51.6056	1.06933		1.06999										0.181	1.91862	0.300887	2.08016	2.49596	1.76878	1.95528	1.84736	1.85555	1.42723
-3463	-3.33729	55.3299	55.4304	1.07065	-1.7002	50.2108	50.2395	1.04102		1.05584										0.182	1.9146	0.300796	2.08336	2.49596	1.76878	1.92393	1.84736	1.85555	1.42723
-3462	-4.57511	54.7661	54.9569	1.06151	-3.23817	51.9238	52.0247	1.07802		1.06976										0.183	1.91642	0.300607	2.08336	2.49348	1.76878	1.94779	1.84736	1.84691	1.42723
-3461	-4.57511	54.7661	54.9569	1.06151	-3.23817	51.9238	52.0247	1.07802		1.06976										0.184	1.91248	0.302987	2.08336	2.49348	1.76878	1.92393	1.84736	1.85555	1.4149
-3460	-4.57511	54.7661	54.9569	1.06151	-3.23817	51.9238	52.0247	1.07802		1.06976										0.185	1.91569	0.303563	2.08336	2.49324	1.76878	1.95528	1.84736	1.84691	1.41486
-3459	-4.57511	54.7661	54.9569	1.06151	-3.23817	51.9238	52.0247	1.07802		1.06976										0.186	1.91794	0.299249	2.08336	2.49093	1.77289	1.94779	1.84736	1.85555	1.42767
-3458	-3.11884	53.6439	53.7345	1.0379	-3.23817	51.9238	52.0247	1.07802		1.05796										0.187	1.91079	0.302173	2.08336	2.48993	1.76878	1.92393	1.84736	1.84691	1.41528
-3457	-4.43377	53.6752	53.8581	1.04028	-1.96252	52.1935	52.2304	1.08228		1.06128										0.188	1.91048	0.301596	2.08336	2.48779	1.76878	1.92393	1.84736	1.84691	1.41524
-3456	-1.67543	52.6209	52.6476	1.0169	-3.04144	50.4368	50.5284	1.04701		1.03196										0.189	1.93546	0.319065	2.22807	2.49988	1.78678	1.92393	1.84736	1.84691	1.41528
-3455	-2.06091	55.5961	55.6343	1.07459	-0.577684	49.3505	49.3539	1.02267		1.04863										0.19	1.94397	0.317779	2.22807	2.49311	1.78678	1.98984	1.84736	1.84691	1.41571
-3454	-2.06091	55.5961	55.6343	1.07459	-0.577684	49.3505	49.3539	1.02267		1.04863										0.191	1.93642	0.323819	2.22807	2.51715	1.78678	1.92393	1.84736	1.83596	1.41571
-3453	-1.0692	55.7246	55.7348	1.07653	-3.35196	50.4966	50.6077	1.04865		1.06259										0.192	1.9352	0.320602	2.22807	2.50314	1.77289	1.93176	1.84736	1.84691	1.41625
-3452	-3.45491	53.9029	54.0135	1.04328	-2.11565	51.0636	51.1074	1.05901		1.05115										0.193	1.94212	0.321303	2.22807	2.5032	1.78678	1.98984	1.84736	1.82337	1.4162
-3451	-3.18869	52.6265	52.7231	1.01836	-2.11565	51.0636	51.1074	1.05901		1.03868										0.194	1.93411	0.320957	2.22807	2.5032	1.77289	1.93453	1.84736	1.83596	1.41673
-3450	-0.555221	51.7577	51.7607	0.99977	-1.91892	49.5766	49.6137	1.02806		1.01391										0.195	1.94226	0.321145	2.22807	2.5032	1.77289	1.98984	1.84736	1.83596	1.41847
-3449	-0.940707	54.7329	54.7409	1.05733	-2.22944	49.6364	49.6864	1.02956		1.04345										0.196	1.93523	0.320758	2.23216	2.5032	1.77289	1.93176	1.84736	1.84003	1.41919
-3448	-2.08859	53.4749	53.5157	1.03367	-2.22944	49.6364	49.6864	1.02956		1.03162										0.197	1.9337	0.320596	2.23216	2.50318	1.78678	1.92393	1.84736	1.82337	1.41913
-3447	-2.06849	51.7633	51.8046	1.00062	-0.993134	50.2034	50.2132	1.04048		1.02055										0.198	1.94419	0.322612	2.23216	2.51613	1.77289	1.96514	1.84736	1.85185	1.42379
-3446	-2.06849	51.7633	51.8046	1.00062	-2.08517	48.5459	48.5906	1.00686		1.00374										0.199	1.94099	0.317012	2.23149	2.51321	1.77289	1.92555	1.84736	1.85185	1.44456
-3445	0.616382	50.4978	50.5016	0.97545	-1.99915	48.6581	48.6992	1.00911		0.992278										0.2	1.93986	0.323745	2.23108	2.51311	1.77289	1.97029	1.84736	1.82337	1.4209
-3444	0.564984	50.8945	50.8976	0.9831	-1.99915	48.6581	48.6992	1.00911		0.996103										0.201	1.93812	0.322311	2.23108	2.51327	1.77289	1.92947	1.84736	1.85185	1.4209
-3443	-2.30538	52.0351	52.0862	1.00606	0.675993	47.499	47.5038	0.984336		0.995197										0.202	1.94395	0.322472	2.23108	2.51327	1.77289	1.97029	1.84736	1.85185	1.4209
-3442	0.179498	53.8696	53.8699	1.04051	-0.861976	49.2121	49.2196	1.01989		1.0302										0.203	1.93111	0.322637	2.23108	2.51213	1.77289	1.88156	1.84736	1.85185	1.4209
-3441	-2.20621	52.048	52.0947	1.00622	-0.861976	49.2121	49.2196	1.01989		1.01306										0.204	1.94828	0.321545	2.23108	2.52712	1.77289	1.97959	1.839	1.84414	1.44412
-3440	0.693479	49.9028	49.9076	0.963978	-1.95401	47.5545	47.5946	0.986219		0.975098										0.205	1.95034	0.322826	2.23108	2.5262	1.77289	1.97959	1.85873	1.85185	1.43203
-3439	0.693479	49.9028	49.9076	0.963978	-1.86799	47.6668	47.7034	0.988472		0.976225										0.206	1.9496	0.32103	2.23108	2.5231	1.79167	1.97029	1.84721	1.85185	1.43203
-3438	0.693479	49.9028	49.9076	0.963978	0.80715	46.5076	46.5146	0.96384		0.963909										0.207	1.94582	0.32275	2.23108	2.5231	1.77289	1.97029	1.84721	1.84414	1.43203
-3437	-2.17688	51.0434	51.0898	0.986812	0.80715	46.5076	46.5146	0.96384		0.975326										0.208	1.94595	0.324379	2.23149	2.52334	1.79167	1.97029	1.83976	1.84414	1.42097
-3436	-2.17688	51.0434	51.0898	0.986812	0.80715	46.5076	46.5146	0.96384		0.975326										0.209	1.94433	0.325391	2.23149	2.52334	1.77289	1.97029	1.84721	1.84414	1.42097
-3435	-2.17688	51.0434	51.0898	0.986812	-1.96713	47.6537	47.6942	0.988283		0.987547										0.21	1.95218	0.327782	2.23216	2.53719	1.79167	1.98921	1.84991	1.84414	1.42097
-3434	0.307994	52.8779	52.8788	1.02137	-1.96713	47.6537	47.6942	0.988283		1.00482										0.211	1.9549	0.322432	2.23216	2.53617	1.79167	1.98921	1.84721	1.84414	1.44372
-3433	-1.83159	51.4915	51.5241	0.9952	-1.96713	47.6537	47.6942	0.988283		0.991741										0.212	1.95261	0.327038	2.23216	2.53517	1.79167	1.98921	1.84721	1.85185	1.42097
-3432	-1.83159	51.4915	51.5241	0.9952	-1.82285	46.5632	46.5988	0.965584		0.980392										0.213	1.9565	0.325326	2.23216	2.54737	1.79167	1.98921	1.84721	1.84414	1.44372
-3431	-1.61315	49.8056	49.8317	0.962512	-1.82285	46.5632	46.5988	0.965584		0.964048										0.214	1.95447	0.32166	2.23216	2.53317	1.79167	1.98921	1.84721	1.84414	1.44372
-3430	-1.61315	49.8056	49.8317	0.962512	-1.82285	46.5632	46.5988	0.965584		0.964048										0.215	1.95433	0.321405	2.23216	2.53218	1.79167	1.98921	1.84721	1.84414	1.44372
-3429	-1.61315	49.8056	49.8317	0.962512	-1.82285	46.5632	46.5988	0.965584		0.964048										0.216	1.95648	0.3253	2.23216	2.54727	1.79167	1.98921	1.84721	1.84414	1.44372
-3428	-1.8115	49.7799	49.8128	0.962147	-1.82285	46.5632	46.5988	0.965584		0.963866										0.217	1.95457	0.323416	2.22078	2.54525	1.79167	1.98921	1.84721	1.84414	1.44372
-3427	-1.8115	49.7799	49.8128	0.962147	-0.730819	48.2207	48.2262	0.999306		0.980727										0.218	1.95471	0.323681	2.22078	2.54626	1.79167	1.98921	1.84721	1.84414	1.44372
-3426	-1.8115	49.7799	49.8128	0.962147	-0.730819	48.2207	48.2262	0.999306		0.980727										0.219	1.95296	0.326463	2.22078	2.54626	1.79167	1.98921	1.84721	1.84414	1.43146
-3425	-2.07771	51.0563	51.0985	0.986981	-1.96713	47.6537	47.6942	0.988283		0.987632										0.22	1.95282	0.326202	2.22078	2.54525	1.79167	1.98921	1.84721	1.84414	1.43146
-3424	-2.07771	51.0563	51.0985	0.986981	-1.96713	47.6537	47.6942	0.988283		0.987632										0.221	1.95282	0.326202	2.22078	2.54525	1.79167	1.98921	1.84721	1.84414	1.43146
-3423	0.307994	52.8779	52.8788	1.02137	-1.96713	47.6537	47.6942	0.988283		1.00482										0.222	1.95225	0.325176	2.22078	2.54129	1.79167	1.98921	1.84721	1.84414	1.43146
-3422	-2.17688	51.0434	51.0898	0.986812	0.80715	46.5076	46.5146	0.96384		0.975326										0.223	1.95426	0.32883	2.22078	2.55535	1.79167	1.98921	1.84721	1.84414	1.43146
-3421	0.693479	49.9028	49.9076	0.963978	-1.86799	47.6668	47.7034	0.988472		0.976225										0.224	1.95456	0.329373	2.22078	2.55743	1.79167	1.98921	1.84721	1.84414	1.43146
-3420	0.693479	49.9028	49.9076	0.963978	0.413678	49.4817	49.4834	1.02536		0.994667										0.225	1.95439	0.329076	2.22078	2.55629	1.79167	1.98921	1.84721	1.84414	1.43146
-3419	-2.20621	52.048	52.0947	1.00622	-0.861976	49.2121	49.2196	1.01989		1.01306										0.226	1.95439	0.329076	2.22078	2.55629	1.79167	1.98921	1.84721	1.84414	1.43146
-3418	0.179498	53.8696	53.8699	1.04051	-0.861976	49.2121	49.2196	1.01989		1.0302										0.227	1.95397	0.328281	2.22078	2.55327	1.79167	1.98921	1.84721	1.84414	1.43149
-3417	0.179498	53.8696	53.8699	1.04051	-2.09828	48.645	48.6902	1.00892		1.02472										0.228	1.95657	0.327381	2.22078	2.55428	1.80887	1.98921	1.84721	1.84414	1.43149
-3416	-2.30538	52.0351	52.0862	1.00606	0.675993	47.499	47.5038	0.984336		0.995197										0.229	1.95919	0.326193	2.22078	2.56036	1.80887	1.98921	1.84721	1.84414	1.44372
-3415	0.564984	50.8945	50.8976	0.9831	-1.99915	48.6581	48.6992	1.00911		0.996103										0.23	1.95918	0.326186	2.22078	2.56033	1.80887	1.98921	1.84721	1.84414	1.44372
-3414	0.616382	50.4978	50.5016	0.97545	-1.99915	48.6581	48.6992	1.00911		0.992278										0.231	1.96042	0.326174	2.21936	2.56032	1.80887	1.99933	1.84721	1.84414	1.44372
-3413	-2.08859	53.4749	53.5157	1.03367	-2.08517	48.5459	48.5906	1.00686		1.02026										0.232	1.95873	0.326413	2.21936	2.56031	1.80887	1.98921	1.84721	1.84414	1.44198
-3412	-2.08859	53.4749	53.5157	1.03367	-2.22944	49.6364	49.6864	1.02956		1.03162										0.233	1.95945	0.327741	2.21936	2.56535	1.80887	1.98921	1.84721	1.84414	1.44198
-3411	-0.940707	54.7329	54.7409	1.05733	-0.446526	48.3592	48.3612	1.0021		1.02972										0.234	1.96017	0.329073	2.21936	2.57039	1.80887	1.98921	1.84721	1.84414	1.44198
-3410	-0.940707	54.7329	54.7409	1.05733	-0.446526	48.3592	48.3612	1.0021		1.02972										0.235	1.96498	0.32945	2.21952	2.5815	1.80887	1.99933	1.84721	1.84414	1.45425
-3409	-0.555221	51.7577	51.7607	0.99977	-1.91892	49.5766	49.6137	1.02806		1.01391										0.236	1.96507	0.329301	2.21952	2.5815	1.80887	1.99933	1.84721	1.84414	1.45492
-3408	-1.99864	52.7807	52.8186	1.0202	-0.839999	51.3333	51.3401	1.06383		1.04202										0.237	1.96342	0.329487	2.21952	2.5815	1.80887	1.98921	1.84721	1.84414	1.45349
-3407	-1.99864	52.7807	52.8186	1.0202	-2.11565	51.0636	51.1074	1.05901		1.03961										0.238	1.96487	0.329619	2.21952	2.5815	1.80887	1.99933	1.84721	1.84414	1.45349
-3406	-3.45491	53.9029	54.0135	1.04328	-2.11565	51.0636	51.1074	1.05901		1.05115										0.239	1.96165	0.332246	2.21952	2.5815	1.80887	1.98921	1.84721	1.84414	1.44108
-3405	-1.0692	55.7246	55.7348	1.07653	-0.577684	49.3505	49.3539	1.02267		1.0496										0.24	1.96689	0.339503	2.21952	2.60808	1.80887	1.99933	1.84721	1.84414	1.44108
-3404	-0.683716	52.7494	52.7539	1.01895	-3.25282	50.5097	50.6143	1.04879		1.03387										0.241	1.96953	0.335452	2.21952	2.60808	1.80887	1.99933	1.84721	1.84414	1.45956
-3403	-0.683716	52.7494	52.7539	1.01895	-2.05007	50.5679	50.6095	1.04869		1.03382										0.242	1.96634	0.340294	2.21952	2.60795	1.80887	1.99933	1.84721	1.84414	1.43735
-3402	-2.12713	53.7724	53.8145	1.03944	-0.971156	52.3246	52.3336	1.08442		1.06193										0.243	1.96634	0.340294	2.21952	2.60795	1.80887	1.99933	1.84721	1.84414	1.43735
-3401	-2.12713	53.7724	53.8145	1.03944	-0.971156	52.3246	52.3336	1.08442		1.06193										0.244	1.96832	0.341801	2.23341	2.60795	1.80887	1.99933	1.84721	1.84414	1.43735
-3400	-2.34558	55.4583	55.5079	1.07215	-2.24681	52.055	52.1035	1.07965		1.0759										0.245	1.96874	0.342577	2.23341	2.61085	1.80887	1.99933	1.84721	1.84414	1.43735
-3399	-3.5834	54.8946	55.0115	1.06256	-2.24681	52.055	52.1035	1.07965		1.0711										0.246	1.96874	0.342577	2.23341	2.61085	1.80887	1.99933	1.84721	1.84414	1.43735
-3398	-3.5834	54.8946	55.0115	1.06256	-2.24681	52.055	52.1035	1.07965		1.0711										0.247	1.97143	0.336879	2.23341	2.60766	1.80887	1.99933	1.84721	1.84414	1.45942
-3397	-3.5834	54.8946	55.0115	1.06256	-2.24681	52.055	52.1035	1.07965		1.0711										0.248	1.97143	0.336879	2.23341	2.60766	1.80887	1.99933	1.84721	1.84414	1.45942
-3396	-3.5834	54.8946	55.0115	1.06256	-3.48312	51.4879	51.6056	1.06933		1.06595										0.249	1.96985	0.339305	2.23341	2.60766	1.80887	1.99933	1.84721	1.84414	1.44831
-3395	-1.1977	56.7163	56.7289	1.09573	-3.48312	51.4879	51.6056	1.06933		1.08253										0.25	1.96985	0.339305	2.23341	2.60766	1.80887	1.99933	1.84721	1.84414	1.44831
-3394	-1.80392	53.6126	53.643	1.03613	-3.48312	51.4879	51.6056	1.06933		1.05273										0.251	1.96985	0.339305	2.23341	2.60766	1.80887	1.99933	1.84721	1.84414	1.44831
-3393	-3.33729	55.3299	55.4304	1.07065	-3.48312	51.4879	51.6056	1.06933		1.06999										0.252	1.96985	0.339305	2.23341	2.60766	1.80887	1.99933	1.84721	1.84414	1.44831
-3392	-3.33729	55.3299	55.4304	1.07065	-3.48312	51.4879	51.6056	1.06933		1.06999										0.253	1.97008	0.339207	2.23341	2.6077	1.81048	1.99933	1.84721	1.84414	1.44831
-3391	-3.33729	55.3299	55.4304	1.07065	-3.48312	51.4879	51.6056	1.06933		1.06999										0.254	1.97008	0.339207	2.23341	2.6077	1.81048	1.99933	1.84721	1.84414	1.44831
-3390	-3.31719	53.6182	53.7208	1.03763	-2.24681	52.055	52.1035	1.07965		1.05864										0.255	1.96985	0.339315	2.23341	2.6077	1.80887	1.99933	1.84721	1.84414	1.44831
-3389	-3.31719	53.6182	53.7208	1.03763	-2.24681	52.055	52.1035	1.07965		1.05864										0.256	1.97008	0.339207	2.23341	2.6077	1.81048	1.99933	1.84721	1.84414	1.44831
-3388	-0.683716	52.7494	52.7539	1.01895	-3.25282	50.5097	50.6143	1.04879		1.03387										0.257	1.96763	0.335153	2.23341	2.59213	1.80887	1.99933	1.84721	1.84414	1.44831
-3387	-0.683716	52.7494	52.7539	1.01895	-3.25282	50.5097	50.6143	1.04879		1.03387										0.258	1.96371	0.340833	2.23341	2.60463	1.80887	1.99933	1.80729	1.84414	1.44831
-3386	-0.683716	52.7494	52.7539	1.01895	-0.577684	49.3505	49.3539	1.02267		1.02081										0.259	1.96795	0.335011	2.23341	2.59213	1.81048	1.99933	1.84787	1.84414	1.44831
-3385	-1.0692	55.7246	55.7348	1.07653	-0.577684	49.3505	49.3539	1.02267		1.0496										0.26	1.97243	0.338944	2.22807	2.61787	1.81048	1.99933	1.84787	1.84414	1.45928
-3384	-3.45491	53.9029	54.0135	1.04328	-2.11565	51.0636	51.1074	1.05901		1.05115										0.261	1.97242	0.338925	2.22807	2.61779	1.81048	1.99933	1.84787	1.84414	1.45928
-3383	-1.99864	52.7807	52.8186	1.0202	-2.11565	51.0636	51.1074	1.05901		1.03961										0.262	1.97243	0.338944	2.22807	2.61787	1.81048	1.99933	1.84787	1.84414	1.45928
-3382	-1.99864	52.7807	52.8186	1.0202	-0.839999	51.3333	51.3401	1.06383		1.04202										0.263	1.97242	0.338925	2.22807	2.61779	1.81048	1.99933	1.84787	1.84414	1.45928
-3381	-0.940707	54.7329	54.7409	1.05733	0.544835	48.4903	48.4934	1.00484		1.03109										0.264	1.97206	0.335313	2.22807	2.60386	1.81048	2.01074	1.84787	1.84414	1.45928
-3380	-0.555221	51.7577	51.7607	0.99977	-2.22944	49.6364	49.6864	1.02956		1.01467										0.265	1.97174	0.335807	2.22807	2.60385	1.81048	2.01074	1.84787	1.84414	1.45701
-3379	-2.08859	53.4749	53.5157	1.03367	-2.22944	49.6364	49.6864	1.02956		1.03162										0.266	1.97435	0.337707	2.22877	2.62077	1.81048	1.99933	1.84787	1.84414	1.46907
-3378	0.616382	50.4978	50.5016	0.97545	-2.08517	48.5459	48.5906	1.00686		0.991154										0.267	1.97341	0.333495	2.22877	2.60388	1.81048	2.01074	1.84787	1.84414	1.46801
-3377	0.564984	50.8945	50.8976	0.9831	-1.99915	48.6581	48.6992	1.00911		0.996103										0.268	1.97341	0.333495	2.22877	2.60388	1.81048	2.01074	1.84787	1.84414	1.46801
-3376	-2.30538	52.0351	52.0862	1.00606	0.675993	47.499	47.5038	0.984336		0.995197										0.269	1.97342	0.333503	2.22877	2.60391	1.81048	2.01074	1.84787	1.84414	1.46801
-3375	0.179498	53.8696	53.8699	1.04051	-2.09828	48.645	48.6902	1.00892		1.02472										0.27	1.97327	0.333231	2.22877	2.6029	1.81048	2.01074	1.84787	1.84414	1.46801
-3374	-2.20621	52.048	52.0947	1.00622	-0.861976	49.2121	49.2196	1.01989		1.01306										0.271	1.97314	0.332985	2.22877	2.60199	1.81048	2.01074	1.84787	1.84414	1.46801
-3373	-1.93999	50.7716	50.8087	0.981382	-0.861976	49.2121	49.2196	1.01989		1.00064										0.272	1.97525	0.336987	2.22877	2.61676	1.81048	2.01074	1.84787	1.84414	1.46801
-3372	0.693479	49.9028	49.9076	0.963978	-1.86799	47.6668	47.7034	0.988472		0.976225										0.273	1.97208	0.341818	2.22877	2.61676	1.81048	2.01074	1.84787	1.84414	1.44581
-3371	-2.17688	51.0434	51.0898	0.986812	0.80715	46.5076	46.5146	0.96384		0.975326										0.274	1.97523	0.337018	2.22877	2.61676	1.81048	2.01074	1.84787	1.84414	1.46787
-3370	-2.17688	51.0434	51.0898	0.986812	-1.96713	47.6537	47.6942	0.988283		0.987547										0.275	1.97784	0.339344	2.24503	2.61875	1.81048	2.01074	1.84787	1.84414	1.46787
-3369	0.307994	52.8779	52.8788	1.02137	-1.96713	47.6537	47.6942	0.988283		1.00482										0.276	1.97813	0.339889	2.24503	2.62077	1.81048	2.01074	1.84787	1.84414	1.46787
-3368	-1.83159	51.4915	51.5241	0.9952	-1.69749	46.378	46.409	0.961652		0.978426										0.277	1.97659	0.342318	2.24535	2.62076	1.81048	2.01074	1.84787	1.84414	1.45676
-3367	-1.83159	51.4915	51.5241	0.9952	-1.82285	46.5632	46.5988	0.965584		0.980392										0.278	1.97654	0.342283	2.24503	2.62076	1.81048	2.01074	1.84787	1.84414	1.45676
-3366	-1.83159	51.4915	51.5241	0.9952	-1.82285	46.5632	46.5988	0.965584		0.980392										0.279	1.97673	0.34243	2.24636	2.62075	1.81048	2.01074	1.84787	1.84414	1.45676
-3365	-1.61315	49.8056	49.8317	0.962512	-1.82285	46.5632	46.5988	0.965584		0.964048										0.28	1.96049	0.350749	2.24636	2.62075	1.81048	2.01074	1.73421	1.84414	1.45676
-3364	-1.61315	49.8056	49.8317	0.962512	-1.82285	46.5632	46.5988	0.965584		0.964048										0.281	1.93769	0.309897	2.24636	2.46115	1.81048	2.01074	1.73421	1.84414	1.45676
-3363	-1.61315	49.8056	49.8317	0.962512	-1.82285	46.5632	46.5988	0.965584		0.964048										0.282	1.9384	0.311097	2.24636	2.46611	1.81048	2.01074	1.73421	1.84414	1.45676
-3362	-1.61315	49.8056	49.8317	0.962512	-1.73683	46.6754	46.7077	0.967841		0.965176										0.283	1.95256	0.300876	2.23216	2.46579	1.81048	2.01074	1.84787	1.84414	1.45676
-3361	0.821974	48.9111	48.918	0.944863	-1.73683	46.6754	46.7077	0.967841		0.956352										0.284	1.92132	0.284555	2.23216	2.36077	1.81048	2.01074	1.73421	1.84414	1.45676
-3360	0.821974	48.9111	48.918	0.944863	-1.73683	46.6754	46.7077	0.967841		0.956352										0.285	1.92205	0.285678	2.23216	2.36584	1.81048	2.01074	1.73421	1.84414	1.45676
-3359	0.821974	48.9111	48.918	0.944863	-1.73683	46.6754	46.7077	0.967841		0.956352										0.286	1.93786	0.311292	2.23216	2.4757	1.81048	2.01074	1.73421	1.84414	1.45761
-3358	0.821974	48.9111	48.918	0.944863	-1.82285	46.5632	46.5988	0.965584		0.955224										0.287	1.93628	0.30903	2.23149	2.46611	1.81048	2.01074	1.73421	1.84414	1.45676
-3357	0.873373	48.5144	48.5223	0.937219	-1.82285	46.5632	46.5988	0.965584		0.951402										0.288	1.93706	0.309981	2.23149	2.47074	1.81048	2.01074	1.73421	1.84414	1.45761
-3356	-1.8115	49.7799	49.8128	0.962147	-1.82285	46.5632	46.5988	0.965584		0.963866										0.289	1.92343	0.287523	2.23108	2.37573	1.81048	2.01074	1.73421	1.84414	1.45761
-3355	-1.8115	49.7799	49.8128	0.962147	-0.730819	48.2207	48.2262	0.999306		0.980727										0.29	1.93915	0.308925	2.23108	2.4757	1.81048	2.01074	1.73421	1.84414	1.46774
-3354	-2.07771	51.0563	51.0985	0.986981	-1.96713	47.6537	47.6942	0.988283		0.987632										0.291	1.92846	0.288317	2.23462	2.38465	1.81048	2.02342	1.73421	1.84414	1.46774
-3353	0.307994	52.8779	52.8788	1.02137	-1.96713	47.6537	47.6942	0.988283		1.00482										0.292	1.92846	0.288317	2.23462	2.38465	1.81048	2.02342	1.73421	1.84414	1.46774
-3352	0.307994	52.8779	52.8788	1.02137	-1.96713	47.6537	47.6942	0.988283		1.00482										0.293	1.94147	0.309852	2.23462	2.4757	1.81048	2.02342	1.73421	1.84414	1.46774
-3351	-2.17688	51.0434	51.0898	0.986812	0.80715	46.5076	46.5146	0.96384		0.975326										0.294	1.9406	0.308347	2.23462	2.46957	1.81048	2.02342	1.73421	1.84414	1.46774
-3350	-2.17688	51.0434	51.0898	0.986812	0.80715	46.5076	46.5146	0.96384		0.975326										0.295	1.92787	0.287385	2.23462	2.38052	1.81048	2.02342	1.73421	1.84414	1.46774
-3349	0.693479	49.9028	49.9076	0.963978	-1.86799	47.6668	47.7034	0.988472		0.976225										0.296	1.92631	0.286067	2.21952	2.38465	1.81048	2.02342	1.73421	1.84414	1.46774
-3348	-1.93999	50.7716	50.8087	0.981382	-1.95401	47.5545	47.5946	0.986219		0.9838										0.297	1.94095	0.309806	2.22711	2.47956	1.81048	2.02342	1.73421	1.84414	1.46774
-3347	-1.93999	50.7716	50.8087	0.981382	-0.861976	49.2121	49.2196	1.01989		1.00064										0.298	1.93748	0.307342	2.21952	2.47551	1.81048	2.01074	1.73421	1.84414	1.46774
-3346	0.179498	53.8696	53.8699	1.04051	-2.09828	48.645	48.6902	1.00892		1.02472										0.299	1.92256	0.283431	2.21952	2.37338	1.81048	2.01074	1.73421	1.84414	1.46546
-3345	-2.30538	52.0351	52.0862	1.00606	0.675993	47.499	47.5038	0.984336		0.995197										0.3	1.9403	0.309735	2.22711	2.47727	1.81048	2.02342	1.73421	1.84414	1.46546
-3344	-2.30538	52.0351	52.0862	1.00606	0.675993	47.499	47.5038	0.984336		0.995197										0.301	1.92835	0.284148	2.23341	2.37608	1.81048	2.02342	1.73421	1.84414	1.47674
-3343	-1.87014	51.789	51.8228	1.00097	-1.99915	48.6581	48.6992	1.00911		1.00504										0.302	1.9431	0.308748	2.23341	2.47956	1.81048	2.02342	1.73421	1.84414	1.47647
-3342	-1.87014	51.789	51.8228	1.00097	-2.08517	48.5459	48.5906	1.00686		1.00391										0.303	1.93209	0.290247	2.23341	2.40251	1.81048	2.02342	1.73421	1.84414	1.47647
-3341	-2.08859	53.4749	53.5157	1.03367	-1.9598	48.3607	48.4004	1.00292		1.01829										0.304	1.94451	0.311218	2.23341	2.48947	1.81048	2.02342	1.73421	1.84414	1.47647
-3340	-2.08859	53.4749	53.5157	1.03367	-2.22944	49.6364	49.6864	1.02956		1.03162										0.305	1.94375	0.310514	2.22807	2.48947	1.81048	2.02342	1.73421	1.84414	1.47647
-3339	-0.940707	54.7329	54.7409	1.05733	-2.22944	49.6364	49.6864	1.02956		1.04345										0.306	1.92878	0.285344	2.22807	2.38465	1.81048	2.02342	1.73421	1.84414	1.47647
-3338	-1.99864	52.7807	52.8186	1.0202	-2.1303	49.6495	49.6952	1.02974		1.02497										0.307	1.92822	0.283535	2.22807	2.37752	1.8137	2.02342	1.73421	1.84414	1.47647
-3337	-1.99864	52.7807	52.8186	1.0202	-0.839999	51.3333	51.3401	1.06383		1.04202										0.308	1.94302	0.309303	2.22807	2.48451	1.81048	2.02342	1.73421	1.84414	1.47633
-3336	-1.99864	52.7807	52.8186	1.0202	-2.09096	49.3521	49.3964	1.02355		1.02188										0.309	1.93131	0.289492	2.22807	2.40251	1.81048	2.02342	1.73421	1.84414	1.47633
-3335	-2.21708	54.4666	54.5117	1.05291	-2.3606	50.6277	50.6827	1.05021		1.05156										0.31	1.92876	0.285376	2.22807	2.38465	1.81048	2.02342	1.73421	1.84414	1.47633
-3334	-2.21708	54.4666	54.5117	1.05291	-2.3606	50.6277	50.6827	1.05021		1.05156										0.311	1.9434	0.309966	2.22807	2.48716	1.81048	2.02342	1.73421	1.84414	1.47633
-3333	-0.683716	52.7494	52.7539	1.01895	-2.3606	50.6277	50.6827	1.05021		1.03458										0.312	1.92943	0.285533	2.22807	2.38616	1.8137	2.02342	1.73421	1.84414	1.47633
-3332	-2.56237	54.0186	54.0793	1.04455	-2.3606	50.6277	50.6827	1.05021		1.04738										0.313	1.92993	0.286334	2.22807	2.38966	1.8137	2.02342	1.73421	1.84414	1.47633
-3331	-1.0692	55.7246	55.7348	1.07653	0.413678	49.4817	49.4834	1.02536		1.05094										0.314	1.93143	0.288759	2.22807	2.40017	1.8137	2.02342	1.73421	1.84414	1.47633
-3330	-0.683716	52.7494	52.7539	1.01895	0.413678	49.4817	49.4834	1.02536		1.02216										0.315	1.92933	0.292931	2.22807	2.3935	1.8137	2.03734	1.73421	1.84414	1.45436
-3329	-1.0692	55.7246	55.7348	1.07653	0.413678	49.4817	49.4834	1.02536		1.05094										0.316	1.92763	0.292697	2.22807	2.39552	1.8137	2.02342	1.73421	1.84414	1.45436
-3328	-0.670867	52.6503	52.6545	1.01704	-2.05007	50.5679	50.6095	1.04869		1.03286										0.317	1.92885	0.292178	2.22807	2.39017	1.8137	2.03734	1.73421	1.84414	1.45436
-3327	-0.683716	52.7494	52.7539	1.01895	-2.05007	50.5679	50.6095	1.04869		1.03382										0.318	1.93041	0.293754	2.23946	2.38966	1.8137	2.03734	1.73421	1.84414	1.45436
-3326	-0.683716	52.7494	52.7539	1.01895	-2.05007	50.5679	50.6095	1.04869		1.03382										0.319	1.93039	0.293721	2.23946	2.38952	1.8137	2.03734	1.73421	1.84414	1.45436
-3325	-0.683716	52.7494	52.7539	1.01895	-2.05007	50.5679	50.6095	1.04869		1.03382										0.32	1.96656	0.356852	2.23946	2.64275	1.8137	2.03734	1.73421	1.84414	1.45436
-3324	-0.683716	52.7494	52.7539	1.01895	-3.25282	50.5097	50.6143	1.04879		1.03387										0.321	1.93167	0.295738	2.23946	2.3985	1.8137	2.03734	1.73421	1.84414	1.45436
-3323	-1.0692	55.7246	55.7348	1.07653	-0.577684	49.3505	49.3539	1.02267		1.0496										0.322	1.94543	0.315906	2.23946	2.3935	1.8137	2.03734	1.73421		1.45436
-3322	-1.0692	55.7246	55.7348	1.07653	-0.577684	49.3505	49.3539	1.02267		1.0496										0.323	1.9619	0.341834	2.2288	2.50299	1.8137	2.03734	1.73421		1.45436
-3321	-1.0692	55.7246	55.7348	1.07653	-2.3606	50.6277	50.6827	1.05021		1.06337										0.324	1.98823	0.385759	2.2288	2.66096	1.8137	2.03734	1.73421		1.45436
-3320	-2.21708	54.4666	54.5117	1.05291	-0.577684	49.3505	49.3539	1.02267		1.03779										0.325	1.94448	0.315471	2.2288	2.3985	1.8137	2.03734	1.73421		1.45436
-3319	-2.21708	54.4666	54.5117	1.05291	-2.3606	50.6277	50.6827	1.05021		1.05156										0.326	1.98204	0.375068	2.22877	2.62385	1.8137	2.03734	1.73421		1.45436
-3318	-1.99864	52.7807	52.8186	1.0202	-2.11565	51.0636	51.1074	1.05901		1.03961										0.327	1.98824	0.38578	2.22877	2.66104	1.8137	2.03734	1.73421		1.45436
-3317	-1.99864	52.7807	52.8186	1.0202	-0.839999	51.3333	51.3401	1.06383		1.04202										0.328	1.98816	0.38564	2.22877	2.66056	1.8137	2.03734	1.73421		1.45436
-3316	-1.99864	52.7807	52.8186	1.0202	-2.1303	49.6495	49.6952	1.02974		1.02497										0.329	1.9881	0.385545	2.22877	2.66024	1.8137	2.03734	1.73421		1.45436
-3315	-0.542372	51.6586	51.6614	0.997852	0.544835	48.4903	48.4934	1.00484		1.00135										0.33	1.98229	0.371641	2.22877	2.61026	1.8137	2.05247	1.73421		1.45436
-3314	-0.940707	54.7329	54.7409	1.05733	-2.22944	49.6364	49.6864	1.02956		1.04345										0.331	1.9753	0.363663	2.22877	2.5834	1.8137	2.03734	1.73421		1.45436
-3313	-0.940707	54.7329	54.7409	1.05733	-0.446526	48.3592	48.3612	1.0021		1.02972										0.332	1.97567	0.364284	2.22877	2.58563	1.8137	2.03734	1.73421		1.45436
-3312	-3.32641	52.9112	53.0157	1.02401	-1.9845	50.0723	50.1116	1.03837		1.03119										0.333	1.98254	0.370358	2.22877	2.60695	1.81852	2.05247	1.73421		1.45432
-3311	-3.32641	52.9112	53.0157	1.02401	-1.9845	50.0723	50.1116	1.03837		1.03119										0.334	1.98174	0.370717	2.22877	2.60695	1.8137	2.05247	1.73421		1.45432
-3310	-0.426726	50.766	50.7678	0.980592	-0.708841	50.3419	50.3469	1.04325		1.01192										0.335	2.0054	0.443223	2.22877	2.60428			1.73421		1.45432
-3309	-0.426726	50.766	50.7678	0.980592	-0.315369	47.3678	47.3689	0.981541		0.981067										0.336	2.00537	0.443191	2.22877	2.60419			1.73421		1.45432
-3308	-0.812212	53.7411	53.7473	1.03814	-0.315369	47.3678	47.3689	0.981541		1.00984										0.337	2.00523	0.439989	2.2435	2.58887			1.73421		1.45432
-3307	-3.19792	51.9195	52.0179	1.00474	-1.85334	49.0809	49.1159	1.01774		1.01124										0.338	2.01454	0.438356	2.2435	2.60428			1.73421		1.47619
-3306	-3.19792	51.9195	52.0179	1.00474	-1.85334	49.0809	49.1159	1.01774		1.01124										0.339	1.99817	0.435714	2.21811	2.58602			1.73421		1.45432
-3305	-1.74165	50.7973	50.8272	0.981739	-1.85334	49.0809	49.1159	1.01774		0.99974										0.34	2.00363	0.428941	2.21811	2.58602			1.73421		1.47619
-3304	-1.74165	50.7973	50.8272	0.981739	-0.577684	49.3505	49.3539	1.02267		1.00221										0.341	2.00434	0.429907	2.21809	2.58887			1.73421		1.47619
-3303	-0.285381	49.6751	49.6759	0.959503	-1.6566	47.5939	47.6227	0.9868		0.973151										0.342	2.00736	0.424376	2.21809	2.58602			1.73421		1.49111
-3302	-0.298231	49.7743	49.7752	0.96142	0.80715	46.5076	46.5146	0.96384		0.96263										0.343	2.01406	0.430785	2.24741	2.58887			1.73421		1.48574
-3301	-0.683716	52.7494	52.7539	1.01895	-1.96713	47.6537	47.6942	0.988283		1.00362										0.344	2.01321	0.42965	2.24741	2.58547			1.73421		1.48574
-3300	-1.83159	51.4915	51.5241	0.9952	-1.96713	47.6537	47.6942	0.988283		0.991741										0.345	2.04253	0.414813	2.24741	2.58887			1.84812		1.48574
-3299	-1.83159	51.4915	51.5241	0.9952	-1.96713	47.6537	47.6942	0.988283		0.991741										0.346	2.01232	0.428473	2.24741	2.58193			1.73421		1.48574
-3298	-1.83159	51.4915	51.5241	0.9952	-1.96713	47.6537	47.6942	0.988283		0.991741										0.347	2.01701	0.434734	2.24741	2.60067			1.73421		1.48574
-3297	-1.8115	49.7799	49.8128	0.962147	-1.96713	47.6537	47.6942	0.988283		0.975215										0.348	2.04548	0.418712	2.24741	2.60067			1.84812		1.48574
-3296	-1.8115	49.7799	49.8128	0.962147	-0.730819	48.2207	48.2262	0.999306		0.980727										0.349	2.03852	0.413613	2.24741	2.58193			1.839		1.48574
-3295	-1.8115	49.7799	49.8128	0.962147	-0.730819	48.2207	48.2262	0.999306		0.980727										0.35	2.01232	0.428473	2.24741	2.58193			1.73421		1.48574
-3294	-1.8115	49.7799	49.8128	0.962147	-0.730819	48.2207	48.2262	0.999306		0.980727										0.351	2.01311	0.429528	2.24741	2.5851			1.73421		1.48574
-3293	-1.8115	49.7799	49.8128	0.962147	-0.730819	48.2207	48.2262	0.999306		0.980727										0.352	2.04498	0.409035	2.24741	2.5851			1.84812		1.49929
-3292	-1.8115	49.7799	49.8128	0.962147	-0.730819	48.2207	48.2262	0.999306		0.980727										0.353	2.04191	0.409101	2.24741	2.58193			1.839		1.49929
-3291	-1.8115	49.7799	49.8128	0.962147	-0.730819	48.2207	48.2262	0.999306		0.980727										0.354	2.04269	0.413482	2.23178	2.60067			1.839		1.49929
-3290	-2.07771	51.0563	51.0985	0.986981	-0.730819	48.2207	48.2262	0.999306		0.993143										0.355	2.04583	0.427241	2.23216	2.62723			1.839		1.48492
-3289	-2.07771	51.0563	51.0985	0.986981	-0.730819	48.2207	48.2262	0.999306		0.993143										0.356	2.0223	0.436475	2.23216	2.62352			1.73421		1.49929
-3288	0.307994	52.8779	52.8788	1.02137	-1.96713	47.6537	47.6942	0.988283		1.00482										0.357	2.04481	0.425938	2.23178	2.62352			1.839		1.48492
-3287	-2.17688	51.0434	51.0898	0.986812	0.80715	46.5076	46.5146	0.96384		0.975326										0.358	2.0449	0.42598	2.23216	2.62352			1.839		1.48492
-3286	0.693479	49.9028	49.9076	0.963978	-1.86799	47.6668	47.7034	0.988472		0.976225										0.359	2.03613	0.417006	2.2194	2.6012			1.839		1.48492
-3285	0.693479	49.9028	49.9076	0.963978	-1.86799	47.6668	47.7034	0.988472		0.976225										0.36	2.03294	0.412694	2.2194	2.58843			1.839		1.48492
-3284	-1.93999	50.7716	50.8087	0.981382	-0.861976	49.2121	49.2196	1.01989		1.00064										0.361	2.03204	0.411261	2.22043	2.58381			1.839		1.48492
-3283	-1.93999	50.7716	50.8087	0.981382	-0.861976	49.2121	49.2196	1.01989		1.00064										0.362	2.04197	0.424719	2.22043	2.62352			1.839		1.48492
-3282	-2.20621	52.048	52.0947	1.00622	-0.861976	49.2121	49.2196	1.01989		1.01306										0.363	2.04578	0.42637	2.23568	2.62352			1.839		1.48492
-3281	0.179498	53.8696	53.8699	1.04051	-0.861976	49.2121	49.2196	1.01989		1.0302										0.364	2.04578	0.42637	2.23568	2.62352			1.839		1.48492
-3280	0.179498	53.8696	53.8699	1.04051	0.675993	47.499	47.5038	0.984336		1.01242										0.365	2.04578	0.42637	2.23568	2.62352			1.839		1.48492
-3279	0.564984	50.8945	50.8976	0.9831	-1.99915	48.6581	48.6992	1.00911		0.996103										0.366	2.04578	0.42637	2.23568	2.62352			1.839		1.48492
-3278	0.564984	50.8945	50.8976	0.9831	0.28252	50.4731	50.4739	1.04588		1.01449										0.367	2.03974	0.418464	2.23462	2.60042			1.839		1.48492
-3277	-2.3347	53.0397	53.0911	1.02547	-0.993134	50.2034	50.2132	1.04048		1.03297										0.368	2.04899	0.430978	2.23462	2.63742			1.839		1.48492
-3276	-2.3347	53.0397	53.0911	1.02547	-0.993134	50.2034	50.2132	1.04048		1.03297										0.369	2.04552	0.426251	2.23462	2.62352			1.839		1.48492
-3275	0.0510033	54.8613	54.8614	1.05966	-2.22944	49.6364	49.6864	1.02956		1.04461										0.37	2.04522	0.429399	2.21952	2.63742			1.839		1.48492
-3274	-2.43387	53.0268	53.0827	1.0253	0.544835	48.4903	48.4934	1.00484		1.01507										0.371	2.04872	0.430863	2.23355	2.63742			1.839		1.48492
-3273	0.436489	51.8862	51.8881	1.00223	-2.1303	49.6495	49.6952	1.02974		1.01599										0.372	2.04711	0.430182	2.22711	2.63742			1.839		1.48492
-3272	0.436489	51.8862	51.8881	1.00223	0.151363	51.4644	51.4646	1.06641		1.03432										0.373	2.04711	0.430182	2.22711	2.63742			1.839		1.48492
-3271	-1.00693	52.9092	52.9188	1.02214	-1.12429	51.1948	51.2071	1.06107		1.04161										0.374	2.03701	0.416457	2.22711	2.59701			1.839		1.48492
-3270	-2.4632	54.0314	54.0875	1.04471	-1.12429	51.1948	51.2071	1.06107		1.05289										0.375	2.048	0.431401	2.22711	2.64097			1.839		1.48492
-3269	-0.0774919	55.8531	55.8531	1.07882	0.413678	49.4817	49.4834	1.02536		1.05209										0.376	2.04869	0.430848	2.23341	2.63742			1.839		1.48492
-3268	-0.0774919	55.8531	55.8531	1.07882	-1.36924	50.7589	50.7774	1.05217		1.06549										0.377	2.03813	0.417724	2.22818	2.60042			1.839		1.48492
-3267	-0.0774919	55.8531	55.8531	1.07882	1.40504	49.6129	49.6328	1.02845		1.05363										0.378	2.04735	0.430282	2.22807	2.63742			1.839		1.48492
-3266	0.307994	52.8779	52.8788	1.02137	1.40504	49.6129	49.6328	1.02845		1.02491										0.379	2.04735	0.430282	2.22807	2.63742			1.839		1.48492
-3265	0.307994	52.8779	52.8788	1.02137	-1.05871	50.6991	50.7102	1.05078		1.03607										0.38	2.03725	0.416566	2.22807	2.59701			1.839		1.48492
-3264	0.307994	52.8779	52.8788	1.02137	-1.25698	50.6729	50.6885	1.05033		1.03585										0.381	2.04735	0.430282	2.22807	2.63742			1.839		1.48492
-3263	0.307994	52.8779	52.8788	1.02137	0.0202053	52.4558	52.4558	1.08695		1.05416										0.382	2.04824	0.4315	2.22807	2.64097			1.839		1.48492
-3262	0.359392	52.4812	52.4825	1.01371	-2.34748	50.5286	50.5831	1.04814		1.03093										0.383	2.04824	0.4315	2.22807	2.64097			1.839		1.48492
-3261	-2.34558	55.4583	55.5079	1.07215	-2.34748	50.5286	50.5831	1.04814		1.06015										0.384	2.04728	0.430181	2.22807	2.63712			1.839		1.48492
-3260	-2.34558	55.4583	55.5079	1.07215	-2.34748	50.5286	50.5831	1.04814		1.06015										0.385	2.04728	0.430181	2.22807	2.63712			1.839		1.48492
-3259	-2.34558	55.4583	55.5079	1.07215	-2.24681	52.055	52.1035	1.07965		1.0759										0.386	2.04824	0.4315	2.22807	2.64097			1.839		1.48492
-3258	-2.12713	53.7724	53.8145	1.03944	-2.24681	52.055	52.1035	1.07965		1.05954										0.387	2.04076	0.411935	2.22807	2.59701			1.839		1.49895
-3257	-2.12713	53.7724	53.8145	1.03944	-0.971156	52.3246	52.3336	1.08442		1.06193										0.388	2.05079	0.425615	2.22807	2.63712			1.839		1.49895
-3256	-2.12713	53.7724	53.8145	1.03944	-0.971156	52.3246	52.3336	1.08442		1.06193										0.389	2.04981	0.424271	2.22807	2.63322			1.839		1.49895
-3255	-0.683716	52.7494	52.7539	1.01895	-0.971156	52.3246	52.3336	1.08442		1.05169										0.39	2.0583	0.424932	2.22807	2.65058			1.839		1.51556
-3254	-0.683716	52.7494	52.7539	1.01895	-2.05007	50.5679	50.6095	1.04869		1.03382										0.391	2.04491	0.4065	2.22807	2.59701			1.839		1.51556
-3253	-0.683716	52.7494	52.7539	1.01895	-3.25282	50.5097	50.6143	1.04879		1.03387										0.392	2.0531	0.420018	2.22807	2.63322			1.839		1.51211
-3252	-0.683716	52.7494	52.7539	1.01895	-0.577684	49.3505	49.3539	1.02267		1.02081										0.393	2.05407	0.421368	2.22807	2.63712			1.839		1.51211
-3251	-3.55408	53.8901	54.0071	1.04316	-0.577684	49.3505	49.3539	1.02267		1.03292										0.394	2.05812	0.424223	2.23946	2.64193			1.839		1.51211
-3250	-1.0692	55.7246	55.7348	1.07653	-3.35196	50.4966	50.6077	1.04865		1.06259										0.395	2.06148	0.42886	2.23946	2.65536			1.839		1.51211
-3249	-3.20879	54.3381	54.4328	1.05138	-3.35196	50.4966	50.6077	1.04865		1.05002										0.396	2.06142	0.428775	2.23946	2.65512			1.839		1.51211
-3248	-3.20879	54.3381	54.4328	1.05138	-3.08232	49.2209	49.3173	1.02192		1.03665										0.397	2.05909	0.43771	2.23946	2.66402			1.839		1.49388
-3247	-2.99035	52.6522	52.7371	1.01863	-1.83136	51.2021	51.2349	1.06165		1.04014										0.398	2.0614	0.440906	2.23946	2.67325			1.839		1.49388
-3246	-1.53408	51.5301	51.5529	0.995757	-0.446526	48.3592	48.3612	1.0021		0.99893										0.399	2.05693	0.434727	2.23946	2.65536			1.839		1.49388
-3245	-1.93242	54.6044	54.6385	1.05536	-3.2208	49.5052	49.6099	1.02798		1.04167										0.4	2.06023	0.439282	2.23946	2.66856			1.839		1.49388
-3244	-0.940707	54.7329	54.7409	1.05733	-3.2208	49.5052	49.6099	1.02798		1.04266										0.401	2.06126	0.436607	2.25678	2.65536			1.839		1.49388
-3243	-3.0602	51.6348	51.7254	0.999089	-1.9845	50.0723	50.1116	1.03837		1.01873										0.402	2.05693	0.434727	2.23946	2.65536			1.839		1.49388
-3242	-3.0602	51.6348	51.7254	0.999089	-3.07653	48.4147	48.5124	1.00524		1.00216										0.403	2.06126	0.436607	2.25678	2.65536			1.839		1.49388
-3241	-0.426726	50.766	50.7678	0.980592	-2.99051	48.527	48.619	1.00745		0.994019										0.404	2.05532	0.435104	2.22877	2.65962			1.839		1.49388
-3240	-0.426726	50.766	50.7678	0.980592	-0.315369	47.3678	47.3689	0.981541		0.981067										0.405	2.05426	0.433629	2.22877	2.65536			1.839		1.49388
-3239	-0.812212	53.7411	53.7473	1.03814	-0.315369	47.3678	47.3689	0.981541		1.00984										0.406	2.05323	0.432208	2.22877	2.65126			1.839		1.49388
-3238	-0.812212	53.7411	53.7473	1.03814	-1.85334	49.0809	49.1159	1.01774		1.02794										0.407	2.05323	0.432208	2.22877	2.65126			1.839		1.49388
-3237	-3.19792	51.9195	52.0179	1.00474	-1.85334	49.0809	49.1159	1.01774		1.01124										0.408	2.05412	0.433442	2.22877	2.65482			1.839		1.49388
-3236	-3.05657	50.8286	50.9204	0.98354	-0.577684	49.3505	49.3539	1.02267		1.00311										0.409	2.05412	0.433442	2.22877	2.65482			1.839		1.49388
-3235	-0.298231	49.7743	49.7752	0.96142	-2.85935	47.5356	47.6215	0.986776		0.974098										0.41	2.05412	0.433442	2.22877	2.65482			1.839		1.49388
-3234	-0.298231	49.7743	49.7752	0.96142	-0.184211	46.3765	46.3768	0.960984		0.961202										0.411	2.05323	0.432208	2.22877	2.65126			1.839		1.49388
-3233	-0.683716	52.7494	52.7539	1.01895	-0.184211	46.3765	46.3768	0.960984		0.989969										0.412	2.05975	0.441973	2.22877	2.67836			1.839		1.49284
-3232	-0.683716	52.7494	52.7539	1.01895	-0.184211	46.3765	46.3768	0.960984		0.989969										0.413	2.05214	0.430705	2.22877	2.64691			1.839		1.49388
-3231	-0.298231	49.7743	49.7752	0.96142	-1.96713	47.6537	47.6942	0.988283		0.974851										0.414	2.05297	0.432544	2.22877	2.65126			1.839		1.49284
-3230	0.307994	52.8779	52.8788	1.02137	-1.96713	47.6537	47.6942	0.988283		1.00482										0.415	2.05188	0.431042	2.22877	2.64691			1.839		1.49284
-3229	0.307994	52.8779	52.8788	1.02137	-1.96713	47.6537	47.6942	0.988283		1.00482										0.416	2.05297	0.432544	2.22877	2.65126			1.839		1.49284
-3228	-2.07771	51.0563	51.0985	0.986981	-0.730819	48.2207	48.2262	0.999306		0.993143										0.417	2.05188	0.431042	2.22877	2.64691			1.839		1.49284
-3227	-2.07771	51.0563	51.0985	0.986981	-0.730819	48.2207	48.2262	0.999306		0.993143										0.418	2.05421	0.43392	2.23018	2.65482			1.839		1.49284
-3226	-1.8115	49.7799	49.8128	0.962147	-0.730819	48.2207	48.2262	0.999306		0.980727										0.419	2.05188	0.431042	2.22877	2.64691			1.839		1.49284
-3225	-1.8115	49.7799	49.8128	0.962147	-1.96713	47.6537	47.6942	0.988283		0.975215										0.42	2.0512	0.432727	2.21811	2.65482			1.839		1.49284
-3224	-1.8115	49.7799	49.8128	0.962147	-1.96713	47.6537	47.6942	0.988283		0.975215										0.421	2.04922	0.429972	2.21811	2.64691			1.839		1.49284
-3223	0.307994	52.8779	52.8788	1.02137	-1.96713	47.6537	47.6942	0.988283		1.00482										0.422	2.04922	0.429972	2.21811	2.64691			1.839		1.49284
-3222	-2.17688	51.0434	51.0898	0.986812	-1.96713	47.6537	47.6942	0.988283		0.987547										0.423	2.05824	0.442621	2.21809	2.68303			1.839		1.49284
-3221	-2.17688	51.0434	51.0898	0.986812	0.80715	46.5076	46.5146	0.96384		0.975326										0.424	2.05708	0.434175	2.24563	2.65085			1.839		1.49284
-3220	0.693479	49.9028	49.9076	0.963978	0.80715	46.5076	46.5146	0.96384		0.963909										0.425	2.0561	0.43283	2.24563	2.64691			1.839		1.49284
-3219	0.693479	49.9028	49.9076	0.963978	-1.86799	47.6668	47.7034	0.988472		0.976225										0.426	2.05947	0.437448	2.24563	2.6604			1.839		1.49284
-3218	0.693479	49.9028	49.9076	0.963978	0.413678	49.4817	49.4834	1.02536		0.994667										0.427	2.06396	0.443642	2.24563	2.67836			1.839		1.49284
-3217	-0.749938	50.9258	50.9313	0.983751	-0.861976	49.2121	49.2196	1.01989		1.00182										0.428	2.06289	0.442004	2.24563	2.67384			1.839		1.49307
-3216	-0.96838	52.6117	52.6206	1.01638	-0.861976	49.2121	49.2196	1.01989		1.01814										0.429	2.06402	0.44357	2.24563	2.67836			1.839		1.49307
-3215	-2.20621	52.048	52.0947	1.00622	-0.861976	49.2121	49.2196	1.01989		1.01306										0.43	2.06396	0.443642	2.24563	2.67836			1.839		1.49284
-3214	0.179498	53.8696	53.8699	1.04051	0.675993	47.499	47.5038	0.984336		1.01242										0.431	2.06563	0.445369	2.24741	2.68303			1.839		1.49307
-3213	0.179498	53.8696	53.8699	1.04051	-1.10692	48.7762	48.7887	1.01096		1.02574										0.432	2.06289	0.442004	2.24563	2.67384			1.839		1.49307
-3212	0.577834	50.7953	50.7986	0.981188	1.66735	47.6301	47.6593	0.987559		0.984373										0.433	2.06446	0.443752	2.24741	2.67836			1.839		1.49307
-3211	-0.878433	51.9175	51.9249	1.00294	-1.09381	48.677	48.6893	1.0089		1.00592										0.434	2.06333	0.442188	2.24741	2.67384			1.839		1.49307
-3210	-1.09688	53.6034	53.6146	1.03558	0.28252	50.4731	50.4739	1.04588		1.04073										0.435	2.06333	0.442188	2.24741	2.67384			1.839		1.49307
-3209	-1.09688	53.6034	53.6146	1.03558	-0.968439	48.4919	48.5015	1.00501		1.0203										0.436	2.06333	0.442188	2.24741	2.67384			1.839		1.49307
-3208	0.436489	51.8862	51.8881	1.00223	-1.23808	49.7675	49.7829	1.03156		1.0169										0.437	2.06333	0.442188	2.24741	2.67384			1.839		1.49307
-3207	-1.44216	53.1553	53.1749	1.02709	-1.23808	49.7675	49.7829	1.03156		1.02932										0.438	2.06333	0.442188	2.24741	2.67384			1.839		1.49307
-3206	-1.44216	53.1553	53.1749	1.02709	-1.13894	49.7806	49.7937	1.03179		1.02944										0.439	2.06423	0.443438	2.24741	2.67745			1.839		1.49307
-3205	1.4796	51.618	51.6392	0.997424	-1.13894	49.7806	49.7937	1.03179		1.0146										0.44	2.06423	0.443438	2.24741	2.67745			1.839		1.49307
-3204	-1.20527	52.8835	52.8973	1.02172	-0.13293	51.3259	51.3261	1.06354		1.04263										0.441	2.05748	0.440796	2.22041	2.67745			1.839		1.49307
-3203	-1.47149	54.1599	54.1799	1.0465	-0.13293	51.3259	51.3261	1.06354		1.05502										0.442	2.05389	0.436301	2.21826	2.66522			1.839		1.49307
-3202	-1.47149	54.1599	54.1799	1.0465	-0.13293	51.3259	51.3261	1.06354		1.05502										0.443	2.05748	0.440796	2.22041	2.67745			1.839		1.49307
-3201	0.914218	55.9816	55.989	1.08144	-1.36924	50.7589	50.7774	1.05217		1.06681										0.444	2.05548	0.437988	2.22041	2.66946			1.839		1.49307
-3200	-1.57066	54.147	54.1698	1.0463	1.40504	49.6129	49.6328	1.02845		1.03738										0.445	2.05638	0.43925	2.22041	2.67305			1.839		1.49307
-3199	-0.0774919	55.8531	55.8531	1.07882	1.40504	49.6129	49.6328	1.02845		1.05363										0.446	2.05548	0.437988	2.22041	2.66946			1.839		1.49307
-3198	-1.13542	53.9009	53.9129	1.04134	-1.2701	50.772	50.7879	1.05239		1.04686										0.447	2.05548	0.437988	2.22041	2.66946			1.839		1.49307
-3197	-1.13542	53.9009	53.9129	1.04134	0.0202053	52.4558	52.4558	1.08695		1.06414										0.448	2.05638	0.43925	2.22041	2.67305			1.839		1.49307
-3196	-2.59169	55.0231	55.0841	1.06396	-1.25545	52.1861	52.2012	1.08167		1.07282										0.449	2.05532	0.437759	2.22041	2.6688			1.839		1.49307
-3195	-2.32548	53.7467	53.797	1.0391	-1.25545	52.1861	52.2012	1.08167		1.06039										0.45	2.05549	0.437824	2.2211	2.6688			1.839		1.49307
-3194	-2.34558	55.4583	55.5079	1.07215	-2.34748	50.5286	50.5831	1.04814		1.06015										0.451	2.05765	0.440237	2.23673	2.6688			1.83202		1.49307
-3193	-2.34558	55.4583	55.5079	1.07215	-2.24681	52.055	52.1035	1.07965		1.0759										0.452	2.05695	0.439952	2.23392	2.6688			1.83202		1.49307
-3192	-2.12713	53.7724	53.8145	1.03944	-2.24681	52.055	52.1035	1.07965		1.05954										0.453	2.05532	0.437757	2.22039	2.6688			1.839		1.49307
-3191	-3.5834	54.8946	55.0115	1.06256	-2.24681	52.055	52.1035	1.07965		1.0711										0.454	2.05765	0.440237	2.23673	2.6688			1.83202		1.49307
-3190	-3.5834	54.8946	55.0115	1.06256	-2.24681	52.055	52.1035	1.07965		1.0711										0.455	2.05913	0.439244	2.23566	2.6688			1.839		1.49307
-3189	-3.5834	54.8946	55.0115	1.06256	-2.24681	52.055	52.1035	1.07965		1.0711										0.456	2.05676	0.438995	2.23673	2.66522			1.83202		1.49307
-3188	-3.31719	53.6182	53.7208	1.03763	-2.24681	52.055	52.1035	1.07965		1.05864										0.457	2.06459	0.450198	2.23566	2.69762			1.83202		1.49307
-3187	-3.33729	55.3299	55.4304	1.07065	-3.33884	50.3974	50.5079	1.04659		1.05862										0.458	2.06123	0.445488	2.23566	2.68418			1.83202		1.49307
-3186	-3.11884	53.6439	53.7345	1.0379	-3.33884	50.3974	50.5079	1.04659		1.04224										0.459	2.05338	0.438558	2.21964	2.6688			1.83202		1.49307
-3185	-3.11884	53.6439	53.7345	1.0379	-1.96252	52.1935	52.2304	1.08228		1.06009										0.46	2.06086	0.448824	2.22073	2.69762			1.83202		1.49307
-3184	-1.67543	52.6209	52.6476	1.0169	-3.04144	50.4368	50.5284	1.04701		1.03196										0.461	2.06182	0.450481	2.21964	2.70256			1.83202		1.49307
-3183	-2.06091	55.5961	55.6343	1.07459	-1.56905	49.2194	49.2444	1.0204		1.0475										0.462	2.06086	0.448824	2.22073	2.69762			1.83202		1.49307
-3182	-2.06091	55.5961	55.6343	1.07459	-1.56905	49.2194	49.2444	1.0204		1.0475										0.463	2.06059	0.448727	2.21964	2.69762			1.83202		1.49307
-3181	-4.44662	53.7744	53.9579	1.04221	-3.10701	50.9325	51.0271	1.05734		1.04978										0.464	2.06596	0.444985	2.22711	2.69762			1.83202		1.50707
-3180	-4.44662	53.7744	53.9579	1.04221	-3.10701	50.9325	51.0271	1.05734		1.04978										0.465	2.06316	0.442708	2.22073	2.69282			1.83202		1.50707
-3179	-2.99035	52.6522	52.7371	1.01863	-3.10701	50.9325	51.0271	1.05734		1.03799										0.466	2.07119	0.438451	2.22711	2.69762			1.83202		1.52802
-3178	-1.54693	51.6292	51.6524	0.997679	-2.91028	49.4454	49.531	1.02634		1.01201										0.467	2.07096	0.439164	2.22818	2.69762			1.83202		1.52603
-3177	-1.93242	54.6044	54.6385	1.05536	-3.2208	49.5052	49.6099	1.02798		1.04167										0.468	2.06976	0.437455	2.22818	2.69282			1.83202		1.52603
-3176	-3.0803	53.3464	53.4353	1.03212	-3.2208	49.5052	49.6099	1.02798		1.03005										0.469	2.0686	0.4358	2.22818	2.68817			1.83202		1.52603
-3175	-3.0803	53.3464	53.4353	1.03212	-3.07653	48.4147	48.5124	1.00524		1.01868										0.47	2.06976	0.437455	2.22818	2.69282			1.83202		1.52603
-3174	-2.86185	51.6605	51.7397	0.999366	-3.07653	48.4147	48.5124	1.00524		1.0023										0.471	2.06973	0.437444	2.22807	2.69282			1.83202		1.52603
-3173	-0.426726	50.766	50.7678	0.980592	-2.99051	48.527	48.619	1.00745		0.994019										0.472	2.06973	0.437444	2.22807	2.69282			1.83202		1.52603
-3172	-3.29709	51.9066	52.0112	1.00461	-0.315369	47.3678	47.3689	0.981541		0.993075										0.473	2.06973	0.437444	2.22807	2.69282			1.83202		1.52603
-3171	-0.812212	53.7411	53.7473	1.03814	-0.315369	47.3678	47.3689	0.981541		1.00984										0.474	2.06976	0.437455	2.22818	2.69282			1.83202		1.52603
-3170	-0.812212	53.7411	53.7473	1.03814	-1.85334	49.0809	49.1159	1.01774		1.02794										0.475	2.06948	0.437081	2.22807	2.6918			1.83202		1.52603
-3169	-3.19792	51.9195	52.0179	1.00474	-1.85334	49.0809	49.1159	1.01774		1.01124										0.476	2.06857	0.435789	2.22807	2.68817			1.83202		1.52603
-3168	-1.74165	50.7973	50.8272	0.981739	-1.85334	49.0809	49.1159	1.01774		0.99974										0.477	2.07065	0.438744	2.22807	2.69647			1.83202		1.52603
-3167	-1.74165	50.7973	50.8272	0.981739	-0.577684	49.3505	49.3539	1.02267		1.00221										0.478	2.06976	0.437455	2.22818	2.69282			1.83202		1.52603
-3166	-0.298231	49.7743	49.7752	0.96142	-1.6566	47.5939	47.6227	0.9868		0.97411										0.479	2.06334	0.442344	2.22807	2.68817			1.83202		1.50511
-3165	-0.683716	52.7494	52.7539	1.01895	-1.96713	47.6537	47.6942	0.988283		1.00362										0.48	2.06425	0.443628	2.22807	2.6918			1.83202		1.50511
-3164	-0.683716	52.7494	52.7539	1.01895	-1.96713	47.6537	47.6942	0.988283		1.00362										0.481	2.06312	0.442028	2.22807	2.68727			1.83202		1.50511
-3163	-0.298231	49.7743	49.7752	0.96142	-1.96713	47.6537	47.6942	0.988283		0.974851										0.482	2.06425	0.443628	2.22807	2.6918			1.83202		1.50511
-3162	-0.298231	49.7743	49.7752	0.96142	-1.96713	47.6537	47.6942	0.988283		0.974851										0.483	2.06312	0.442028	2.22807	2.68727			1.83202		1.50511
-3161	-1.8115	49.7799	49.8128	0.962147	-1.96713	47.6537	47.6942	0.988283		0.975215										0.484	2.03636	0.434407	2.12102	2.68727			1.83202		1.50511
-3160	-1.8115	49.7799	49.8128	0.962147	-1.96713	47.6537	47.6942	0.988283		0.975215										0.485	2.06312	0.442028	2.22807	2.68727			1.83202		1.50511
-3159	-2.07771	51.0563	51.0985	0.986981	-1.96713	47.6537	47.6942	0.988283		0.987632										0.486	2.03534	0.432888	2.12102	2.68322			1.83202		1.50511
-3158	-2.07771	51.0563	51.0985	0.986981	-1.96713	47.6537	47.6942	0.988283		0.987632										0.487	2.03636	0.434407	2.12102	2.68727			1.83202		1.50511
-3157	-2.07771	51.0563	51.0985	0.986981	-0.730819	48.2207	48.2262	0.999306		0.993143										0.488	2.02761	0.431715	2.08965	2.68366			1.83202		1.50511
-3156	-2.07771	51.0563	51.0985	0.986981	-0.730819	48.2207	48.2262	0.999306		0.993143										0.489	2.02851	0.433088	2.08965	2.68727			1.83202		1.50511
-3155	0.307994	52.8779	52.8788	1.02137	-0.730819	48.2207	48.2262	0.999306		1.01034										0.49	2.03329	0.433841	2.10875	2.68727			1.83202		1.50511
-3154	0.307994	52.8779	52.8788	1.02137	0.80715	46.5076	46.5146	0.96384		0.992603										0.491	2.02781	0.43299	2.08682	2.68727			1.83202		1.50511
-3153	0.307994	52.8779	52.8788	1.02137	0.80715	46.5076	46.5146	0.96384		0.992603										0.492	2.02948	0.431996	2.09714	2.68366			1.83202		1.50511
-3152	0.693479	49.9028	49.9076	0.963978	-1.86799	47.6668	47.7034	0.988472		0.976225										0.493	2.03442	0.435548	2.10875	2.6918			1.83202		1.50511
-3151	0.706329	49.8036	49.8086	0.962066	1.79851	46.6388	46.6734	0.96713		0.964598										0.494	2.02851	0.433088	2.08965	2.68727			1.83202		1.50511
-3150	-0.749938	50.9258	50.9313	0.983751	-0.876628	47.7979	47.806	0.990598		0.987174										0.495	2.03923	0.440786	2.08965	2.71737			1.83202		1.51787
-3149	-0.749938	50.9258	50.9313	0.983751	-0.876628	47.7979	47.806	0.990598		0.987174										0.496	2.02851	0.433088	2.08965	2.68727			1.83202		1.50511
-3148	-0.94828	50.9001	50.9089	0.983319	-0.962649	47.6857	47.6954	0.988306		0.985812										0.497	2.0317	0.429252	2.08965	2.68727			1.83202		1.51787
-3147	-0.94828	50.9001	50.9089	0.983319	0.129385	49.3432	49.3434	1.02246		1.00289										0.498	2.03717	0.437624	2.08965	2.70914			1.83202		1.51787
-3146	-1.21449	52.1765	52.1906	1.00807	0.129385	49.3432	49.3434	1.02246		1.01526										0.499	2.0346	0.433689	2.08965	2.69888			1.83202		1.51787
-3145	1.17121	53.9981	54.0108	1.04323	-1.10692	48.7762	48.7887	1.01096		1.0271										0.5	2.03832	0.432535	2.10944	2.69396			1.83202		1.51787
-3144	1.17121	53.9981	54.0108	1.04323	-1.10692	48.7762	48.7887	1.01096		1.0271										0.501	2.03923	0.440786	2.08965	2.71737			1.83202		1.51787
-3143	-1.31367	52.1636	52.1802	1.00787	1.66735	47.6301	47.6593	0.987559		0.997716										0.502	2.04377	0.441375	2.10781	2.71737			1.83202		1.51787
-3142	1.55669	51.023	51.0467	0.98598	-1.00779	48.7893	48.7997	1.01119		0.998585										0.503	2.04417	0.441435	2.10944	2.71737			1.83202		1.51787
-3141	1.55669	51.023	51.0467	0.98598	-1.00779	48.7893	48.7997	1.01119		0.998585										0.504	2.03586	0.440439	2.07618	2.71737			1.83202		1.51787
-3140	-1.20165	52.0773	52.0912	1.00615	1.27388	50.6042	50.6203	1.04891		1.02753										0.505	2.04291	0.439507	2.10944	2.71231			1.83202		1.51787
-3139	-1.34299	53.1682	53.1851	1.02728	-0.0017724	50.3346	50.3346	1.04299		1.03514										0.506	2.04291	0.439507	2.10944	2.71231			1.83202		1.51787
-3138	-1.34299	53.1682	53.1851	1.02728	-0.0017724	50.3346	50.3346	1.04299		1.03514										0.507	1.67495	0.157074					1.83202		1.51787
-3137	1.04271	54.9898	54.9997	1.06233	1.5362	48.6215	48.6458	1.008		1.03517										0.508	1.83202	0					1.83202
-3136	1.04271	54.9898	54.9997	1.06233	1.5362	48.6215	48.6458	1.008		1.03517										0.509	1.83202	0					1.83202
-3135	1.4282	52.0147	52.0343	1.00506	-1.13894	49.7806	49.7937	1.03179		1.01842										0.51	1.83202	0					1.83202
-3134	1.4282	52.0147	52.0343	1.00506	-1.13894	49.7806	49.7937	1.03179		1.01842										0.511	1.83202	0					1.83202
-3133	1.4796	51.618	51.6392	0.997424	-1.22496	49.6684	49.6835	1.0295		1.01346										0.512	1.83202	0					1.83202
-3132	-1.22537	54.5951	54.6089	1.05478	-1.22496	49.6684	49.6835	1.0295		1.04214										0.513	1.83202	0					1.83202
-3131	-1.22537	54.5951	54.6089	1.05478	-1.12429	51.1948	51.2071	1.06107		1.05793										0.514	1.83202	0					1.83202
-3130	-2.4632	54.0314	54.0875	1.04471	-1.12429	51.1948	51.2071	1.06107		1.05289										0.515	1.83202	0					1.83202
-3129	-0.0774919	55.8531	55.8531	1.07882	-2.3606	50.6277	50.6827	1.05021		1.06451										0.516	1.83202	0					1.83202
-3128	-1.0692	55.7246	55.7348	1.07653	-2.3606	50.6277	50.6827	1.05021		1.06337										0.517	1.83202	0					1.83202
-3127	-1.0692	55.7246	55.7348	1.07653	-0.577684	49.3505	49.3539	1.02267		1.0496										0.518	1.83202	0					1.83202
-3126	-3.55408	53.8901	54.0071	1.04316	-0.577684	49.3505	49.3539	1.02267		1.03292										0.519	1.83202	0					1.83202
-3125	-3.55408	53.8901	54.0071	1.04316	-0.577684	49.3505	49.3539	1.02267		1.03292										0.52	1.83202	0					1.83202
-3124	-2.06091	55.5961	55.6343	1.07459	-0.577684	49.3505	49.3539	1.02267		1.04863										0.521	1.81407	0					1.81407
-3123	-2.06091	55.5961	55.6343	1.07459	-0.577684	49.3505	49.3539	1.02267		1.04863										0.522	1.83202	0					1.83202
-3122	-1.67543	52.6209	52.6476	1.0169	-4.24419	50.3785	50.557	1.0476		1.03225										0.523	1.81653	0					1.81653
-3121	-1.67543	52.6209	52.6476	1.0169	-1.56905	49.2194	49.2444	1.0204		1.01865										0.524	1.83202	0					1.83202
-3120	-1.67543	52.6209	52.6476	1.0169	-1.56905	49.2194	49.2444	1.0204		1.01865										0.525	1.81653	0					1.81653
-3119	-4.54579	53.7616	53.9534	1.04212	-1.56905	49.2194	49.2444	1.0204		1.03126										0.526	1.81653	0					1.81653
-3118	-2.06091	55.5961	55.6343	1.07459	-1.56905	49.2194	49.2444	1.0204		1.0475										0.527	1.81407	0					1.81407
-3117	-2.06091	55.5961	55.6343	1.07459	-4.34332	50.3654	50.5524	1.04751		1.06105										0.528	1.83202	0					1.83202
-3116	-4.1804	52.498	52.6642	1.01722	-4.34332	50.3654	50.5524	1.04751		1.03236										0.529	1.81407	0					1.81407
-3115	-4.1804	52.498	52.6642	1.01722	-3.10701	50.9325	51.0271	1.05734		1.03728										0.53	1.81407	0					1.81407
-3114	-3.98206	52.5237	52.6745	1.01742	-4.19905	49.2749	49.4535	1.02474		1.02108										0.531	1.81407	0					1.81407
-3113	-3.98206	52.5237	52.6745	1.01742	-4.11303	49.3872	49.5581	1.02691		1.02216										0.532	1.81407	0					1.81407
-3112	-1.54693	51.6292	51.6524	0.997679	-4.11303	49.3872	49.5581	1.02691		1.01229										0.533	1.81407	0					1.81407
-3111	-4.41729	52.7699	52.9544	1.02283	-1.43789	48.228	48.2495	0.999787		1.01131										0.534	1.81407	0					1.81407
-3110	-1.93242	54.6044	54.6385	1.05536	-1.43789	48.228	48.2495	0.999787		1.02757										0.535	1.83202	0					1.83202
-3109	-4.31812	52.7827	52.959	1.02292	-2.97586	49.9411	50.0297	1.03668		1.0298										0.536	1.81407	0					1.81407
-3108	-3.0803	53.3464	53.4353	1.03212	-2.97586	49.9411	50.0297	1.03668		1.0344										0.537	1.81407	0					1.81407
-3107	-2.86185	51.6605	51.7397	0.999366	-3.07653	48.4147	48.5124	1.00524		1.0023										0.538	1.81407	0					1.81407
-3106	-1.80392	53.6126	53.643	1.03613	-2.99051	48.527	48.619	1.00745		1.02179										0.539	1.94864	0					1.94864
-3105	-3.29709	51.9066	52.0112	1.00461	-0.315369	47.3678	47.3689	0.981541		0.993075										0.54	1.94864	0					1.94864
-3104	-0.812212	53.7411	53.7473	1.03814	-3.08965	48.5139	48.6121	1.0073		1.02272										0.541	1.94864	0					1.94864
-3103	-3.19792	51.9195	52.0179	1.00474	-1.85334	49.0809	49.1159	1.01774		1.01124										0.542	1.94864	0					1.94864
-3102	-3.19792	51.9195	52.0179	1.00474	-1.85334	49.0809	49.1159	1.01774		1.01124										0.543	1.94864	0					1.94864
-3101	-2.9317	50.6431	50.7279	0.979822	-1.85334	49.0809	49.1159	1.01774		0.998781										0.544	1.81407	0					1.81407
-3100	-3.05657	50.8286	50.9204	0.98354	-0.577684	49.3505	49.3539	1.02267		1.00311										0.545	1.94864	0					1.94864
-3099	-0.298231	49.7743	49.7752	0.96142	-2.85935	47.5356	47.6215	0.986776		0.974098										0.546	1.94864	0					1.94864
-3098	-0.298231	49.7743	49.7752	0.96142	-2.85935	47.5356	47.6215	0.986776		0.974098										0.547	1.94864	0					1.94864
-3097	-0.683716	52.7494	52.7539	1.01895	-0.184211	46.3765	46.3768	0.960984		0.989969										0.548	1.94864	0					1.94864
-3096	-0.683716	52.7494	52.7539	1.01895	-1.96713	47.6537	47.6942	0.988283		1.00362										0.549	1.94864	0					1.94864
-3095	-2.17688	51.0434	51.0898	0.986812	-1.96713	47.6537	47.6942	0.988283		0.987547										0.55	1.94864	0					1.94864
-3094	0.307994	52.8779	52.8788	1.02137	-1.96713	47.6537	47.6942	0.988283		1.00482										0.551	1.94864	0					1.94864
-3093	0.307994	52.8779	52.8788	1.02137	-1.96713	47.6537	47.6942	0.988283		1.00482										0.552	1.94864	0					1.94864
-3092	0.307994	52.8779	52.8788	1.02137	-1.96713	47.6537	47.6942	0.988283		1.00482										0.553	1.94864	0					1.94864
-3091	0.307994	52.8779	52.8788	1.02137	0.80715	46.5076	46.5146	0.96384		0.992603										0.554	1.94864	0					1.94864
-3090	0.307994	52.8779	52.8788	1.02137	0.80715	46.5076	46.5146	0.96384		0.992603										0.555	1.94864	0					1.94864
-3089	0.307994	52.8779	52.8788	1.02137	0.80715	46.5076	46.5146	0.96384		0.992603										0.556	1.84817	0					1.84817
-3088	0.693479	49.9028	49.9076	0.963978	0.80715	46.5076	46.5146	0.96384		0.963909										0.557	1.94864	0					1.94864
-3087	0.693479	49.9028	49.9076	0.963978	1.79851	46.6388	46.6734	0.96713		0.965554										0.558	1.94864	0					1.94864
-3086	0.706329	49.8036	49.8086	0.962066	1.79851	46.6388	46.6734	0.96713		0.964598										0.559	1.94864	0					1.94864
-3085	-0.749938	50.9258	50.9313	0.983751	-0.876628	47.7979	47.806	0.990598		0.987174										0.56	1.94864	0					1.94864
-3084	1.73659	49.6346	49.665	0.959291	-0.876628	47.7979	47.806	0.990598		0.974944										0.561	1.84817	0					1.84817
-3083	-0.94828	50.9001	50.9089	0.983319	-0.962649	47.6857	47.6954	0.988306		0.985812										0.562	1.84817	0					1.84817
-3082	-0.94828	50.9001	50.9089	0.983319	0.129385	49.3432	49.3434	1.02246		1.00289										0.563	1.84817	0					1.84817
-3081	-1.21449	52.1765	52.1906	1.00807	0.129385	49.3432	49.3434	1.02246		1.01526										0.564	1.84817	0					1.84817
-3080	-1.21449	52.1765	52.1906	1.00807	0.129385	49.3432	49.3434	1.02246		1.01526										0.565	1.84817	0					1.84817
-3079	1.17121	53.9981	54.0108	1.04323	1.66735	47.6301	47.6593	0.987559		1.0154										0.566	1.93143	0					1.93143
-3078	1.17121	53.9981	54.0108	1.04323	1.66735	47.6301	47.6593	0.987559		1.0154										0.567	1.93143	0					1.93143
-3077	1.55669	51.023	51.0467	0.98598	1.66735	47.6301	47.6593	0.987559		0.98677										0.568	1.93143	0					1.93143
-3076	1.55669	51.023	51.0467	0.98598	-1.00779	48.7893	48.7997	1.01119		0.998585										0.569	1.84817	0					1.84817
-3075	1.60809	50.6263	50.6518	0.978353	1.27388	50.6042	50.6203	1.04891		1.01363										0.57	1.93143	0					1.93143
-3074	-1.07678	51.8918	51.903	1.00252	-0.0017724	50.3346	50.3346	1.04299		1.02276										0.571	1.93143	0					1.93143
-3073	1.04271	54.9898	54.9997	1.06233	-1.23808	49.7675	49.7829	1.03156		1.04695										0.572	1.84817	0					1.84817
-3072	-1.44216	53.1553	53.1749	1.02709	1.5362	48.6215	48.6458	1.008		1.01754										0.573	1.93143	0					1.93143
-3071	-1.44216	53.1553	53.1749	1.02709	1.5362	48.6215	48.6458	1.008		1.01754										0.574	1.93143	0					1.93143
-3070	-1.44216	53.1553	53.1749	1.02709	-1.13894	49.7806	49.7937	1.03179		1.02944										0.575	1.93143	0					1.93143
-3069	-1.00693	52.9092	52.9188	1.02214	-1.22496	49.6684	49.6835	1.0295		1.02582										0.576	1.93143	0					1.93143
-3068	-1.22537	54.5951	54.6089	1.05478	-1.22496	49.6684	49.6835	1.0295		1.04214										0.577	1.93143	0					1.93143
-3067	-1.22537	54.5951	54.6089	1.05478	-1.36924	50.7589	50.7774	1.05217		1.05348										0.578	1.93143	0					1.93143
-3066	-0.0774919	55.8531	55.8531	1.07882	0.413678	49.4817	49.4834	1.02536		1.05209										0.579	1.93143	0					1.93143
-3065	-0.0774919	55.8531	55.8531	1.07882	0.413678	49.4817	49.4834	1.02536		1.05209										0.58	1.93143	0					1.93143
-3064	-2.56237	54.0186	54.0793	1.04455	0.413678	49.4817	49.4834	1.02536		1.03496										0.581	1.93143	0					1.93143
-3063	-0.670867	52.6503	52.6545	1.01704	-2.26146	50.6409	50.6913	1.05039		1.03371										0.582	1.93143	0					1.93143
-3062	-0.683716	52.7494	52.7539	1.01895	-0.971156	52.3246	52.3336	1.08442		1.05169										0.583	1.93143	0					1.93143
-3061	-0.683716	52.7494	52.7539	1.01895	-0.971156	52.3246	52.3336	1.08442		1.05169										0.584	1.93143	0					1.93143
-3060	-0.632318	52.3527	52.3566	1.01128	-3.33884	50.3974	50.5079	1.04659		1.02893										0.585	1.80642	0					1.80642
-3059	-3.11884	53.6439	53.7345	1.0379	-3.33884	50.3974	50.5079	1.04659		1.04224										0.586	1.93143	0					1.93143
-3058	-3.11884	53.6439	53.7345	1.0379	-3.33884	50.3974	50.5079	1.04659		1.04224										0.587	1.93143	0					1.93143
-3057	-3.11884	53.6439	53.7345	1.0379	-3.23817	51.9238	52.0247	1.07802		1.05796										0.588	1.93143	0					1.93143
-3056	-3.11884	53.6439	53.7345	1.0379	-3.23817	51.9238	52.0247	1.07802		1.05796										0.589	1.93143	0					1.93143
-3055	-4.57511	54.7661	54.9569	1.06151	-3.23817	51.9238	52.0247	1.07802		1.06976										0.59	1.93143	0					1.93143
-3054	-4.57511	54.7661	54.9569	1.06151	-3.23817	51.9238	52.0247	1.07802		1.06976										0.591	1.93143	0					1.93143
-3053	-3.11884	53.6439	53.7345	1.0379	-3.23817	51.9238	52.0247	1.07802		1.05796										0.592	1.93143	0					1.93143
-3052	-3.11884	53.6439	53.7345	1.0379	-1.96252	52.1935	52.2304	1.08228		1.06009										0.593	1.93143	0					1.93143
-3051	-1.67543	52.6209	52.6476	1.0169	-1.96252	52.1935	52.2304	1.08228		1.04959										0.594	1.93143	0					1.93143
-3050	-1.67543	52.6209	52.6476	1.0169	-4.24419	50.3785	50.557	1.0476		1.03225										0.595	1.93143	0					1.93143
-3049	-1.67543	52.6209	52.6476	1.0169	-4.24419	50.3785	50.557	1.0476		1.03225										0.596	1.80642	0					1.80642
-3048	-1.67543	52.6209	52.6476	1.0169	-1.56905	49.2194	49.2444	1.0204		1.01865										0.597	1.80642	0					1.80642
-3047	-2.06091	55.5961	55.6343	1.07459	-1.56905	49.2194	49.2444	1.0204		1.0475										0.598	1.80642	0					1.80642
-3046	-4.44662	53.7744	53.9579	1.04221	-1.56905	49.2194	49.2444	1.0204		1.03131										0.599	1.80642	0					1.80642
-3045	-3.20879	54.3381	54.4328	1.05138	-3.10701	50.9325	51.0271	1.05734		1.05436										0.6	1.80642	0					1.80642
-3044	-2.99035	52.6522	52.7371	1.01863	-1.83136	51.2021	51.2349	1.06165		1.04014										0.601	1.93143	0					1.93143
-3043	-2.99035	52.6522	52.7371	1.01863	-3.12167	49.5183	49.6166	1.02812		1.02337										0.602	1.80642	0					1.80642
-3042	-1.93242	54.6044	54.6385	1.05536	-0.446526	48.3592	48.3612	1.0021		1.02873										0.603	1.80642	0					1.80642
-3041	-3.42558	52.8983	53.0092	1.02388	-3.2208	49.5052	49.6099	1.02798		1.02593										0.604	1.93143	0					1.93143
-3040	-0.940707	54.7329	54.7409	1.05733	-3.2208	49.5052	49.6099	1.02798		1.04266										0.605	1.80642	0					1.80642
-3039	-3.32641	52.9112	53.0157	1.02401	-1.9845	50.0723	50.1116	1.03837		1.03119										0.606	1.80642	0					1.80642
-3038	-3.32641	52.9112	53.0157	1.02401	-1.9845	50.0723	50.1116	1.03837		1.03119										0.607	1.80642	0					1.80642
-3037	-3.18507	51.8203	51.9181	1.00281	-0.708841	50.3419	50.3469	1.04325		1.02303										0.608	1.80642	0					1.80642
-3036	-0.426726	50.766	50.7678	0.980592	-1.78776	48.5852	48.6181	1.00743		0.994009										0.609	1.80642	0					1.80642
-3035	-0.426726	50.766	50.7678	0.980592	-2.99051	48.527	48.619	1.00745		0.994019										0.61	1.80642	0					1.80642
-3034	-0.812212	53.7411	53.7473	1.03814	-2.09828	48.645	48.6902	1.00892		1.02353										0.611	1.80642	0					1.80642
-3033	-1.96009	52.4832	52.5198	1.01443	-2.09828	48.645	48.6902	1.00892		1.01168										0.612	1.80642	0					1.80642
-3032	-1.96009	52.4832	52.5198	1.01443	-1.82864	47.3694	47.4046	0.982282		0.998357										0.613	1.80642	0					1.80642
-3031	-1.96009	52.4832	52.5198	1.01443	-1.95401	47.5545	47.5946	0.986219		1.00033										0.614	1.80642	0					1.80642
-3030	-1.74165	50.7973	50.8272	0.981739	-1.95401	47.5545	47.5946	0.986219		0.983979										0.615	1.80642	0					1.80642
-3029	0.744877	49.5061	49.5117	0.956331	-1.86799	47.6668	47.7034	0.988472		0.972401										0.616	1.80642	0					1.80642
-3028	0.693479	49.9028	49.9076	0.963978	-1.86799	47.6668	47.7034	0.988472		0.976225										0.617	1.80642	0					1.80642
-3027	0.693479	49.9028	49.9076	0.963978	-1.86799	47.6668	47.7034	0.988472		0.976225										0.618	1.80642	0					1.80642
-3026	0.693479	49.9028	49.9076	0.963978	0.80715	46.5076	46.5146	0.96384		0.963909										0.619	1.80642	0					1.80642
-3025	0.693479	49.9028	49.9076	0.963978	0.80715	46.5076	46.5146	0.96384		0.963909										0.62	1.80642	0					1.80642
-3024	0.307994	52.8779	52.8788	1.02137	1.79851	46.6388	46.6734	0.96713		0.994249										0.621	1.80642	0					1.80642
-3023	0.307994	52.8779	52.8788	1.02137	1.79851	46.6388	46.6734	0.96713		0.994249										0.622	1.80642	0					1.80642
-3022	-1.18517	51.1719	51.1856	0.988663	1.79851	46.6388	46.6734	0.96713		0.977897										0.623	1.80642	0					1.80642
-3021	1.68519	50.0313	50.0597	0.966915	-0.876628	47.7979	47.806	0.990598		0.978756										0.624	1.80642	0					1.80642
-3020	1.68519	50.0313	50.0597	0.966915	-0.876628	47.7979	47.806	0.990598		0.978756										0.625	1.80642	0					1.80642
-3019	1.68519	50.0313	50.0597	0.966915	-0.876628	47.7979	47.806	0.990598		0.978756										0.626	1.80642	0					1.80642
-3018	1.68519	50.0313	50.0597	0.966915	0.127849	47.8299	47.8301	0.991098		0.979006										0.627	1.80642	0					1.80642
-3017	-1.07315	51.0856	51.0969	0.986948	1.40504	49.6129	49.6328	1.02845		1.0077										0.628	1.80642	0					1.80642
-3016	-0.94828	50.9001	50.9089	0.983319	0.129385	49.3432	49.3434	1.02246		1.00289										0.629	1.80642	0					1.80642
-3015	-1.21449	52.1765	52.1906	1.00807	0.129385	49.3432	49.3434	1.02246		1.01526										0.63	1.80642	0					1.80642
-3014	-1.21449	52.1765	52.1906	1.00807	0.129385	49.3432	49.3434	1.02246		1.01526										0.631	1.80642	0					1.80642
-3013	-1.21449	52.1765	52.1906	1.00807	0.129385	49.3432	49.3434	1.02246		1.01526										0.632	1.80642	0					1.80642
-3012	1.17121	53.9981	54.0108	1.04323	-1.10692	48.7762	48.7887	1.01096		1.0271										0.633	1.80642	0					1.80642
-3011	1.17121	53.9981	54.0108	1.04323	-1.10692	48.7762	48.7887	1.01096		1.0271										0.634	1.80642	0					1.80642
-3010	-1.31367	52.1636	52.1802	1.00787	1.66735	47.6301	47.6593	0.987559		0.997716										0.635	1.80642	0					1.80642
-3009	0.179498	53.8696	53.8699	1.04051	1.66735	47.6301	47.6593	0.987559		1.01403										0.636	1.80642	0					1.80642
-3008	-0.878433	51.9175	51.9249	1.00294	-1.00779	48.7893	48.7997	1.01119		1.00707										0.637	1.80642	0					1.80642
-3007	-0.878433	51.9175	51.9249	1.00294	-1.09381	48.677	48.6893	1.0089		1.00592										0.638	1.80642	0					1.80642
-3006	-1.09688	53.6034	53.6146	1.03558	-0.968439	48.4919	48.5015	1.00501		1.0203										0.639	1.80642	0					1.80642
-3005	-2.3347	53.0397	53.0911	1.02547	-0.993134	50.2034	50.2132	1.04048		1.03297										0.64	1.80642	0					1.80642
-3004	0.0510033	54.8613	54.8614	1.05966	0.544835	48.4903	48.4934	1.00484		1.03225										0.641	1.80642	0					1.80642
-3003	0.436489	51.8862	51.8881	1.00223	0.544835	48.4903	48.4934	1.00484		1.00354										0.642	1.80642	0					1.80642
-3002	0.436489	51.8862	51.8881	1.00223	-2.1303	49.6495	49.6952	1.02974		1.01599										0.643	1.80642	0					1.80642
-3001	0.436489	51.8862	51.8881	1.00223	0.151363	51.4644	51.4646	1.06641		1.03432										0.644	1.80642	0					1.80642
-3000	-2.19698	52.755	52.8008	1.01986	-1.12429	51.1948	51.2071	1.06107		1.04047										0.645	1.80642	0					1.80642
-2999	-2.19698	52.755	52.8008	1.01986	-2.3606	50.6277	50.6827	1.05021		1.03503										0.646	1.80642	0					1.80642
-2998	-0.683716	52.7494	52.7539	1.01895	-2.3606	50.6277	50.6827	1.05021		1.03458										0.647	1.80642	0					1.80642
-2997	-1.0692	55.7246	55.7348	1.07653	-2.3606	50.6277	50.6827	1.05021		1.06337										0.648	1.80642	0					1.80642
-2996	-1.0692	55.7246	55.7348	1.07653	-0.577684	49.3505	49.3539	1.02267		1.0496										0.649	1.80642	0					1.80642
-2995	-3.55408	53.8901	54.0071	1.04316	-0.577684	49.3505	49.3539	1.02267		1.03292										0.65	1.80642	0					1.80642
-2994	-3.55408	53.8901	54.0071	1.04316	-0.577684	49.3505	49.3539	1.02267		1.03292										0.651	1.80642	0					1.80642
-2993	-2.06091	55.5961	55.6343	1.07459	-0.577684	49.3505	49.3539	1.02267		1.04863										0.652	1.80642	0					1.80642
-2992	-1.66258	52.5218	52.5481	1.01498	-3.25282	50.5097	50.6143	1.04879		1.03188										0.653	1.80642	0					1.80642
-2991	-1.66258	52.5218	52.5481	1.01498	-3.04144	50.4368	50.5284	1.04701		1.03099										0.654	1.80642	0					1.80642
-2990	-1.67543	52.6209	52.6476	1.0169	-3.04144	50.4368	50.5284	1.04701		1.03196										0.655	1.80642	0					1.80642
-2989	-1.67543	52.6209	52.6476	1.0169	-3.04144	50.4368	50.5284	1.04701		1.03196										0.656	1.80642	0					1.80642
-2988	-1.67543	52.6209	52.6476	1.0169	-3.04144	50.4368	50.5284	1.04701		1.03196										0.657	1.80642	0					1.80642
-2987	-1.67543	52.6209	52.6476	1.0169	-3.04144	50.4368	50.5284	1.04701		1.03196										0.658	1.80642	0					1.80642
-2986	-1.67543	52.6209	52.6476	1.0169	-3.04144	50.4368	50.5284	1.04701		1.03196										0.659	1.80642	0					1.80642
-2985	-2.06091	55.5961	55.6343	1.07459	-0.577684	49.3505	49.3539	1.02267		1.04863										0.66	1.80642	0					1.80642
-2984	-2.06091	55.5961	55.6343	1.07459	-3.35196	50.4966	50.6077	1.04865		1.06162										0.661	1.80642	0					1.80642
-2983	-2.06091	55.5961	55.6343	1.07459	-3.35196	50.4966	50.6077	1.04865		1.06162										0.662	1.80642	0					1.80642
-2982	-3.20879	54.3381	54.4328	1.05138	-3.35196	50.4966	50.6077	1.04865		1.05002										0.663	1.80642	0					1.80642
-2981	-3.20879	54.3381	54.4328	1.05138	-3.35196	50.4966	50.6077	1.04865		1.05002										0.664	1.80642	0					1.80642
-2980	-3.20879	54.3381	54.4328	1.05138	-3.20769	49.4061	49.5101	1.02591		1.03865										0.665	1.80642	0					1.80642
-2979	-2.99035	52.6522	52.7371	1.01863	-3.20769	49.4061	49.5101	1.02591		1.02227										0.666	1.80642	0					1.80642
-2978	-0.503823	51.361	51.3635	0.992099	-3.12167	49.5183	49.6166	1.02812		1.01011										0.667	1.93094	0					1.93094
-2977	-0.503823	51.361	51.3635	0.992099	-3.12167	49.5183	49.6166	1.02812		1.01011										0.668	1.93094	0					1.93094
-2976	-0.555221	51.7577	51.7607	0.99977	-0.446526	48.3592	48.3612	1.0021		1.00094										0.669	1.93094	0					1.93094
-2975	-3.42558	52.8983	53.0092	1.02388	-0.446526	48.3592	48.3612	1.0021		1.01299										0.67	1.93094	0					1.93094
-2974	-0.940707	54.7329	54.7409	1.05733	-0.446526	48.3592	48.3612	1.0021		1.02972										0.671	1.93094	0					1.93094
-2973	-3.32641	52.9112	53.0157	1.02401	-1.9845	50.0723	50.1116	1.03837		1.03119										0.672	1.93094	0					1.93094
-2972	-1.87014	51.789	51.8228	1.00097	-0.708841	50.3419	50.3469	1.04325		1.02211										0.673	1.93094	0					1.93094
-2971	-1.87014	51.789	51.8228	1.00097	-1.99915	48.6581	48.6992	1.00911		1.00504										0.674	1.93094	0					1.93094
-2970	-0.812212	53.7411	53.7473	1.03814	0.675993	47.499	47.5038	0.984336		1.01124										0.675	1.93094	0					1.93094
-2969	-2.30538	52.0351	52.0862	1.00606	0.675993	47.499	47.5038	0.984336		0.995197										0.676	1.93094	0					1.93094
-2968	-2.30538	52.0351	52.0862	1.00606	-2.09828	48.645	48.6902	1.00892		1.00749										0.677	1.93094	0					1.93094
-2967	0.179498	53.8696	53.8699	1.04051	-2.09828	48.645	48.6902	1.00892		1.02472										0.678	1.93094	0					1.93094
-2966	-1.93999	50.7716	50.8087	0.981382	-2.09828	48.645	48.6902	1.00892		0.995151										0.679	1.93094	0					1.93094
-2965	-1.93999	50.7716	50.8087	0.981382	-1.95401	47.5545	47.5946	0.986219		0.9838										0.68	1.93094	0					1.93094
-2964	0.693479	49.9028	49.9076	0.963978	-1.86799	47.6668	47.7034	0.988472		0.976225										0.681	1.93094	0					1.93094
-2963	0.693479	49.9028	49.9076	0.963978	0.80715	46.5076	46.5146	0.96384		0.963909										0.682	1.93094	0					1.93094
-2962	0.307994	52.8779	52.8788	1.02137	0.80715	46.5076	46.5146	0.96384		0.992603										0.683	1.93094	0					1.93094
-2961	0.307994	52.8779	52.8788	1.02137	0.80715	46.5076	46.5146	0.96384		0.992603										0.684	1.93094	0					1.93094
-2960	0.307994	52.8779	52.8788	1.02137	0.80715	46.5076	46.5146	0.96384		0.992603										0.685	1.93094	0					1.93094
-2959	1.2997	53.0064	53.0224	1.02414	-0.975764	47.7848	47.7948	0.990366		1.00725										0.686	1.93094	0					1.93094
-2958	1.2997	53.0064	53.0224	1.02414	-0.975764	47.7848	47.7948	0.990366		1.00725										0.687	1.93094	0					1.93094
-2957	1.2997	53.0064	53.0224	1.02414	-0.975764	47.7848	47.7948	0.990366		1.00725										0.688	1.93094	0					1.93094
-2956	1.2997	53.0064	53.0224	1.02414	-0.975764	47.7848	47.7948	0.990366		1.00725										0.689	1.93094	0					1.93094
-2955	1.2997	53.0064	53.0224	1.02414	-0.975764	47.7848	47.7948	0.990366		1.00725										0.69	1.93094	0					1.93094
-2954	1.2997	53.0064	53.0224	1.02414	-0.975764	47.7848	47.7948	0.990366		1.00725										0.691	1.93094	0					1.93094
-2953	1.2997	53.0064	53.0224	1.02414	-0.975764	47.7848	47.7948	0.990366		1.00725										0.692	1.93094	0					1.93094
-2952	-1.18517	51.1719	51.1856	0.988663	-0.975764	47.7848	47.7948	0.990366		0.989514										0.693	1.93094	0					1.93094
-2951	0.307994	52.8779	52.8788	1.02137	1.79851	46.6388	46.6734	0.96713		0.994249										0.694	1.93094	0					1.93094
-2950	0.706329	49.8036	49.8086	0.962066	-0.876628	47.7979	47.806	0.990598		0.976332										0.695	1.92548	0					1.92548
-2949	-0.749938	50.9258	50.9313	0.983751	0.413678	49.4817	49.4834	1.02536		1.00455										0.696	1.93094	0					1.93094
-2948	-0.749938	50.9258	50.9313	0.983751	0.413678	49.4817	49.4834	1.02536		1.00455										0.697	1.93094	0					1.93094
-2947	-0.749938	50.9258	50.9313	0.983751	-0.861976	49.2121	49.2196	1.01989		1.00182										0.698	1.92548	0					1.92548
-2946	-2.20621	52.048	52.0947	1.00622	-0.861976	49.2121	49.2196	1.01989		1.01306										0.699	1.93094	0					1.93094
-2945	-2.20621	52.048	52.0947	1.00622	-0.861976	49.2121	49.2196	1.01989		1.01306										0.7	1.92548	0					1.92548
-2944	-2.20621	52.048	52.0947	1.00622	-0.861976	49.2121	49.2196	1.01989		1.01306										0.701	1.93094	0					1.93094
-2943	0.179498	53.8696	53.8699	1.04051	-2.09828	48.645	48.6902	1.00892		1.02472										0.702	1.92548	0					1.92548
-2942	-2.30538	52.0351	52.0862	1.00606	-2.09828	48.645	48.6902	1.00892		1.00749										0.703	1.92548	0					1.92548
-2941	-0.812212	53.7411	53.7473	1.03814	0.675993	47.499	47.5038	0.984336		1.01124										0.704	1.93094	0					1.93094
-2940	-1.87014	51.789	51.8228	1.00097	-1.99915	48.6581	48.6992	1.00911		1.00504										0.705	1.92548	0					1.92548
-2939	-1.87014	51.789	51.8228	1.00097	-2.08517	48.5459	48.5906	1.00686		1.00391										0.706	1.92548	0					1.92548
-2938	-2.08859	53.4749	53.5157	1.03367	-1.9845	50.0723	50.1116	1.03837		1.03602										0.707	1.92548	0					1.92548
-2937	-2.08859	53.4749	53.5157	1.03367	-0.446526	48.3592	48.3612	1.0021		1.01789										0.708	1.92548	0					1.92548
-2936	-0.555221	51.7577	51.7607	0.99977	-2.22944	49.6364	49.6864	1.02956		1.01467										0.709	1.92548	0					1.92548
-2935	-2.43387	53.0268	53.0827	1.0253	-2.22944	49.6364	49.6864	1.02956		1.02743										0.71	1.92548	0					1.92548
-2934	-2.43387	53.0268	53.0827	1.0253	0.544835	48.4903	48.4934	1.00484		1.01507										0.711	1.92548	0					1.92548
-2933	0.436489	51.8862	51.8881	1.00223	-2.1303	49.6495	49.6952	1.02974		1.01599										0.712	#DIV/0!	#DIV/0!
-2932	0.487887	51.4895	51.4918	0.994577	-2.1303	49.6495	49.6952	1.02974		1.01216										0.713	#DIV/0!	#DIV/0!
-2931	-1.99864	52.7807	52.8186	1.0202	-2.21633	49.5372	49.5868	1.0275		1.02385										0.714	#DIV/0!	#DIV/0!
-2930	-1.99864	52.7807	52.8186	1.0202	-2.21633	49.5372	49.5868	1.0275		1.02385										0.715	#DIV/0!	#DIV/0!
-2929	-2.21708	54.4666	54.5117	1.05291	-2.11565	51.0636	51.1074	1.05901		1.05596										0.716	#DIV/0!	#DIV/0!
-2928	-3.45491	53.9029	54.0135	1.04328	-2.11565	51.0636	51.1074	1.05901		1.05115										0.717	#DIV/0!	#DIV/0!
-2927	-1.0692	55.7246	55.7348	1.07653	-2.11565	51.0636	51.1074	1.05901		1.06777										0.718	#DIV/0!	#DIV/0!
-2926	-1.0692	55.7246	55.7348	1.07653	-2.11565	51.0636	51.1074	1.05901		1.06777										0.719	#DIV/0!	#DIV/0!
-2925	-1.0692	55.7246	55.7348	1.07653	-3.35196	50.4966	50.6077	1.04865		1.06259										0.72	#DIV/0!	#DIV/0!
-2924	-1.0692	55.7246	55.7348	1.07653	-3.35196	50.4966	50.6077	1.04865		1.06259										0.721	#DIV/0!	#DIV/0!
-2923	-1.0692	55.7246	55.7348	1.07653	-3.35196	50.4966	50.6077	1.04865		1.06259										0.722	#DIV/0!	#DIV/0!
-2922	-1.0692	55.7246	55.7348	1.07653	-3.35196	50.4966	50.6077	1.04865		1.06259										0.723	#DIV/0!	#DIV/0!
-2921	-1.0692	55.7246	55.7348	1.07653	-3.35196	50.4966	50.6077	1.04865		1.06259										0.724	#DIV/0!	#DIV/0!
-2920	-1.0692	55.7246	55.7348	1.07653	-3.35196	50.4966	50.6077	1.04865		1.06259										0.725	#DIV/0!	#DIV/0!
-2919	-1.0692	55.7246	55.7348	1.07653	-2.11565	51.0636	51.1074	1.05901		1.06777										0.726	#DIV/0!	#DIV/0!
-2918	-1.0692	55.7246	55.7348	1.07653	-2.11565	51.0636	51.1074	1.05901		1.06777										0.727	#DIV/0!	#DIV/0!
-2917	-3.45491	53.9029	54.0135	1.04328	-2.11565	51.0636	51.1074	1.05901		1.05115										0.728	#DIV/0!	#DIV/0!
-2916	-3.45491	53.9029	54.0135	1.04328	-2.11565	51.0636	51.1074	1.05901		1.05115										0.729	#DIV/0!	#DIV/0!
-2915	-3.18869	52.6265	52.7231	1.01836	-2.11565	51.0636	51.1074	1.05901		1.03868										0.73	#DIV/0!	#DIV/0!
-2914	-3.18869	52.6265	52.7231	1.01836	-2.11565	51.0636	51.1074	1.05901		1.03868										0.731	#DIV/0!	#DIV/0!
-2913	-0.503823	51.361	51.3635	0.992099	-0.839999	51.3333	51.3401	1.06383		1.02796										0.732	#DIV/0!	#DIV/0!
-2912	-0.555221	51.7577	51.7607	0.99977	-3.12167	49.5183	49.6166	1.02812		1.01394										0.733	#DIV/0!	#DIV/0!
-2911	-0.555221	51.7577	51.7607	0.99977	-3.12167	49.5183	49.6166	1.02812		1.01394										0.734	#DIV/0!	#DIV/0!
-2910	-0.555221	51.7577	51.7607	0.99977	-0.446526	48.3592	48.3612	1.0021		1.00094										0.735	#DIV/0!	#DIV/0!
-2909	-0.555221	51.7577	51.7607	0.99977	-0.446526	48.3592	48.3612	1.0021		1.00094										0.736	#DIV/0!	#DIV/0!
-2908	-0.940707	54.7329	54.7409	1.05733	-0.446526	48.3592	48.3612	1.0021		1.02972										0.737	#DIV/0!	#DIV/0!
-2907	-3.32641	52.9112	53.0157	1.02401	-0.446526	48.3592	48.3612	1.0021		1.01306										0.738	#DIV/0!	#DIV/0!
-2906	-2.08859	53.4749	53.5157	1.03367	-1.9845	50.0723	50.1116	1.03837		1.03602										0.739	#DIV/0!	#DIV/0!
-2905	-1.87014	51.789	51.8228	1.00097	-2.08517	48.5459	48.5906	1.00686		1.00391										0.74	#DIV/0!	#DIV/0!
-2904	-1.87014	51.789	51.8228	1.00097	-1.99915	48.6581	48.6992	1.00911		1.00504										0.741	#DIV/0!	#DIV/0!
-2903	-2.30538	52.0351	52.0862	1.00606	0.675993	47.499	47.5038	0.984336		0.995197										0.742	#DIV/0!	#DIV/0!
-2902	-2.30538	52.0351	52.0862	1.00606	0.675993	47.499	47.5038	0.984336		0.995197										0.743	#DIV/0!	#DIV/0!
-2901	-2.30538	52.0351	52.0862	1.00606	-2.09828	48.645	48.6902	1.00892		1.00749										0.744	#DIV/0!	#DIV/0!
-2900	0.179498	53.8696	53.8699	1.04051	-2.09828	48.645	48.6902	1.00892		1.02472										0.745	#DIV/0!	#DIV/0!
-2899	-2.20621	52.048	52.0947	1.00622	-0.861976	49.2121	49.2196	1.01989		1.01306										0.746	#DIV/0!	#DIV/0!
-2898	-0.749938	50.9258	50.9313	0.983751	-0.861976	49.2121	49.2196	1.01989		1.00182										0.747	#DIV/0!	#DIV/0!
-2897	-0.749938	50.9258	50.9313	0.983751	0.413678	49.4817	49.4834	1.02536		1.00455										0.748	#DIV/0!	#DIV/0!
-2896	0.693479	49.9028	49.9076	0.963978	-0.66524	47.725	47.7297	0.989016		0.976497										0.749	#DIV/0!	#DIV/0!
-2895	0.706329	49.8036	49.8086	0.962066	1.79851	46.6388	46.6734	0.96713		0.964598										0.75	#DIV/0!	#DIV/0!
-2894	0.307994	52.8779	52.8788	1.02137	1.79851	46.6388	46.6734	0.96713		0.994249										0.751	#DIV/0!	#DIV/0!
-2893	0.307994	52.8779	52.8788	1.02137	1.79851	46.6388	46.6734	0.96713		0.994249										0.752	#DIV/0!	#DIV/0!
-2892	-1.18517	51.1719	51.1856	0.988663	1.79851	46.6388	46.6734	0.96713		0.977897										0.753	#DIV/0!	#DIV/0!
-2891	-1.18517	51.1719	51.1856	0.988663	1.79851	46.6388	46.6734	0.96713		0.977897										0.754	#DIV/0!	#DIV/0!
-2890	-1.18517	51.1719	51.1856	0.988663	1.79851	46.6388	46.6734	0.96713		0.977897										0.755	#DIV/0!	#DIV/0!
-2889	-1.18517	51.1719	51.1856	0.988663	1.79851	46.6388	46.6734	0.96713		0.977897										0.756	#DIV/0!	#DIV/0!
-2888	0.307994	52.8779	52.8788	1.02137	1.79851	46.6388	46.6734	0.96713		0.994249										0.757	#DIV/0!	#DIV/0!
-2887	0.706329	49.8036	49.8086	0.962066	-0.876628	47.7979	47.806	0.990598		0.976332										0.758	#DIV/0!	#DIV/0!
-2886	0.706329	49.8036	49.8086	0.962066	-0.876628	47.7979	47.806	0.990598		0.976332										0.759	#DIV/0!	#DIV/0!
-2885	-0.749938	50.9258	50.9313	0.983751	-0.66524	47.725	47.7297	0.989016		0.986384										0.76	#DIV/0!	#DIV/0!
-2884	-0.749938	50.9258	50.9313	0.983751	0.413678	49.4817	49.4834	1.02536		1.00455										0.761	#DIV/0!	#DIV/0!
-2883	-0.749938	50.9258	50.9313	0.983751	0.413678	49.4817	49.4834	1.02536		1.00455										0.762	#DIV/0!	#DIV/0!
-2882	-2.20621	52.048	52.0947	1.00622	-0.861976	49.2121	49.2196	1.01989		1.01306										0.763	#DIV/0!	#DIV/0!
-2881	-2.20621	52.048	52.0947	1.00622	-0.861976	49.2121	49.2196	1.01989		1.01306										0.764	#DIV/0!	#DIV/0!
-2880	0.179498	53.8696	53.8699	1.04051	-2.09828	48.645	48.6902	1.00892		1.02472										0.765	#DIV/0!	#DIV/0!
-2879	-2.30538	52.0351	52.0862	1.00606	-2.09828	48.645	48.6902	1.00892		1.00749										0.766	#DIV/0!	#DIV/0!
-2878	-0.812212	53.7411	53.7473	1.03814	0.675993	47.499	47.5038	0.984336		1.01124										0.767	#DIV/0!	#DIV/0!
-2877	-0.413877	50.6668	50.6685	0.978675	-1.99915	48.6581	48.6992	1.00911		0.993891										0.768	#DIV/0!	#DIV/0!
-2876	-1.87014	51.789	51.8228	1.00097	-0.708841	50.3419	50.3469	1.04325		1.02211										0.769	#DIV/0!	#DIV/0!
-2875	-2.08859	53.4749	53.5157	1.03367	-0.708841	50.3419	50.3469	1.04325		1.03846										0.77	#DIV/0!	#DIV/0!
-2874	-2.08859	53.4749	53.5157	1.03367	-1.9845	50.0723	50.1116	1.03837		1.03602										0.771	#DIV/0!	#DIV/0!
-2873	-2.08859	53.4749	53.5157	1.03367	-2.22944	49.6364	49.6864	1.02956		1.03162										0.772	#DIV/0!	#DIV/0!
-2872	0.0510033	54.8613	54.8614	1.05966	-2.22944	49.6364	49.6864	1.02956		1.04461										0.773	#DIV/0!	#DIV/0!
-2871	-2.43387	53.0268	53.0827	1.0253	0.544835	48.4903	48.4934	1.00484		1.01507										0.774	#DIV/0!	#DIV/0!
-2870	0.436489	51.8862	51.8881	1.00223	-2.1303	49.6495	49.6952	1.02974		1.01599										0.775	#DIV/0!	#DIV/0!
-2869	0.487887	51.4895	51.4918	0.994577	-2.21633	49.5372	49.5868	1.0275		1.01104										0.776	#DIV/0!	#DIV/0!
-2868	-2.19698	52.755	52.8008	1.01986	-1.12429	51.1948	51.2071	1.06107		1.04047										0.777	#DIV/0!	#DIV/0!
-2867	-2.19698	52.755	52.8008	1.01986	-1.12429	51.1948	51.2071	1.06107		1.04047										0.778	#DIV/0!	#DIV/0!
-2866	-2.4632	54.0314	54.0875	1.04471	-1.12429	51.1948	51.2071	1.06107		1.05289										0.779	#DIV/0!	#DIV/0!
-2865	-0.0774919	55.8531	55.8531	1.07882	-2.3606	50.6277	50.6827	1.05021		1.06451										0.78	#DIV/0!	#DIV/0!
-2864	-0.0774919	55.8531	55.8531	1.07882	-2.3606	50.6277	50.6827	1.05021		1.06451										0.781	#DIV/0!	#DIV/0!
-2863	-0.0774919	55.8531	55.8531	1.07882	-2.3606	50.6277	50.6827	1.05021		1.06451										0.782	#DIV/0!	#DIV/0!
-2862	-2.56237	54.0186	54.0793	1.04455	0.413678	49.4817	49.4834	1.02536		1.03496										0.783	#DIV/0!	#DIV/0!
-2861	-1.0692	55.7246	55.7348	1.07653	-2.26146	50.6409	50.6913	1.05039		1.06346										0.784	#DIV/0!	#DIV/0!
-2860	-2.12713	53.7724	53.8145	1.03944	-2.26146	50.6409	50.6913	1.05039		1.04491										0.785	#DIV/0!	#DIV/0!
-2859	-2.12713	53.7724	53.8145	1.03944	-2.26146	50.6409	50.6913	1.05039		1.04491										0.786	#DIV/0!	#DIV/0!
-2858	-2.12713	53.7724	53.8145	1.03944	-2.34748	50.5286	50.5831	1.04814		1.04379										0.787	#DIV/0!	#DIV/0!
-2857	-2.12713	53.7724	53.8145	1.03944	-2.34748	50.5286	50.5831	1.04814		1.04379										0.788	#DIV/0!	#DIV/0!
-2856	-2.12713	53.7724	53.8145	1.03944	-0.971156	52.3246	52.3336	1.08442		1.06193										0.789	#DIV/0!	#DIV/0!
-2855	-2.12713	53.7724	53.8145	1.03944	-0.971156	52.3246	52.3336	1.08442		1.06193										0.79	#DIV/0!	#DIV/0!
-2854	-2.12713	53.7724	53.8145	1.03944	-0.971156	52.3246	52.3336	1.08442		1.06193										0.791	#DIV/0!	#DIV/0!
-2853	-2.12713	53.7724	53.8145	1.03944	-0.971156	52.3246	52.3336	1.08442		1.06193										0.792	#DIV/0!	#DIV/0!
-2852	-2.12713	53.7724	53.8145	1.03944	-0.971156	52.3246	52.3336	1.08442		1.06193										0.793	#DIV/0!	#DIV/0!
-2851	-2.12713	53.7724	53.8145	1.03944	-0.971156	52.3246	52.3336	1.08442		1.06193										0.794	#DIV/0!	#DIV/0!
-2850	-2.12713	53.7724	53.8145	1.03944	-0.971156	52.3246	52.3336	1.08442		1.06193										0.795	#DIV/0!	#DIV/0!
-2849	-0.683716	52.7494	52.7539	1.01895	-2.05007	50.5679	50.6095	1.04869		1.03382										0.796	#DIV/0!	#DIV/0!
-2848	-0.683716	52.7494	52.7539	1.01895	-3.25282	50.5097	50.6143	1.04879		1.03387										0.797	#DIV/0!	#DIV/0!
-2847	-1.0692	55.7246	55.7348	1.07653	-0.577684	49.3505	49.3539	1.02267		1.0496										0.798	#DIV/0!	#DIV/0!
-2846	-1.0692	55.7246	55.7348	1.07653	-0.577684	49.3505	49.3539	1.02267		1.0496										0.799	#DIV/0!	#DIV/0!
-2845	-3.45491	53.9029	54.0135	1.04328	-0.577684	49.3505	49.3539	1.02267		1.03298										0.8	#DIV/0!	#DIV/0!
-2844	-2.21708	54.4666	54.5117	1.05291	-2.11565	51.0636	51.1074	1.05901		1.05596										0.801	#DIV/0!	#DIV/0!
-2843	-2.21708	54.4666	54.5117	1.05291	-2.11565	51.0636	51.1074	1.05901		1.05596										0.802	#DIV/0!	#DIV/0!
-2842	-1.99864	52.7807	52.8186	1.0202	-0.839999	51.3333	51.3401	1.06383		1.04202										0.803	#DIV/0!	#DIV/0!
-2841	-1.99864	52.7807	52.8186	1.0202	-2.21633	49.5372	49.5868	1.0275		1.02385										0.804	#DIV/0!	#DIV/0!
-2840	-1.99864	52.7807	52.8186	1.0202	-2.1303	49.6495	49.6952	1.02974		1.02497										0.805	#DIV/0!	#DIV/0!
-2839	-2.43387	53.0268	53.0827	1.0253	0.544835	48.4903	48.4934	1.00484		1.01507										0.806	#DIV/0!	#DIV/0!
-2838	0.0510033	54.8613	54.8614	1.05966	-2.22944	49.6364	49.6864	1.02956		1.04461										0.807	#DIV/0!	#DIV/0!
-2837	-2.3347	53.0397	53.0911	1.02547	-0.993134	50.2034	50.2132	1.04048		1.03297										0.808	#DIV/0!	#DIV/0!
-2836	-2.3347	53.0397	53.0911	1.02547	-0.993134	50.2034	50.2132	1.04048		1.03297										0.809	#DIV/0!	#DIV/0!
-2835	-1.09688	53.6034	53.6146	1.03558	-0.993134	50.2034	50.2132	1.04048		1.03803										0.81	#DIV/0!	#DIV/0!
-2834	-0.878433	51.9175	51.9249	1.00294	0.28252	50.4731	50.4739	1.04588		1.02441										0.811	#DIV/0!	#DIV/0!
-2833	0.577834	50.7953	50.7986	0.981188	-0.796398	48.7164	48.7229	1.0096		0.995393										0.812	#DIV/0!	#DIV/0!
-2832	0.179498	53.8696	53.8699	1.04051	1.66735	47.6301	47.6593	0.987559		1.01403										0.813	#DIV/0!	#DIV/0!
-2831	0.179498	53.8696	53.8699	1.04051	0.675993	47.499	47.5038	0.984336		1.01242										0.814	#DIV/0!	#DIV/0!
-2830	-2.20621	52.048	52.0947	1.00622	0.675993	47.499	47.5038	0.984336		0.995279										0.815	#DIV/0!	#DIV/0!
-2829	-2.20621	52.048	52.0947	1.00622	-0.861976	49.2121	49.2196	1.01989		1.01306										0.816	#DIV/0!	#DIV/0!
-2828	-0.96838	52.6117	52.6206	1.01638	-0.861976	49.2121	49.2196	1.01989		1.01814										0.817	#DIV/0!	#DIV/0!
-2827	-0.749938	50.9258	50.9313	0.983751	-0.861976	49.2121	49.2196	1.01989		1.00182										0.818	#DIV/0!	#DIV/0!
-2826	-0.749938	50.9258	50.9313	0.983751	0.413678	49.4817	49.4834	1.02536		1.00455										0.819	#DIV/0!	#DIV/0!
-2825	-0.749938	50.9258	50.9313	0.983751	0.413678	49.4817	49.4834	1.02536		1.00455										0.82	#DIV/0!	#DIV/0!
-2824	-0.749938	50.9258	50.9313	0.983751	0.413678	49.4817	49.4834	1.02536		1.00455										0.821	#DIV/0!	#DIV/0!
-2823	-0.749938	50.9258	50.9313	0.983751	0.413678	49.4817	49.4834	1.02536		1.00455										0.822	#DIV/0!	#DIV/0!
-2822	-0.749938	50.9258	50.9313	0.983751	0.413678	49.4817	49.4834	1.02536		1.00455										0.823	#DIV/0!	#DIV/0!
-2821	-0.749938	50.9258	50.9313	0.983751	-0.861976	49.2121	49.2196	1.01989		1.00182										0.824	#DIV/0!	#DIV/0!
-2820	-2.20621	52.048	52.0947	1.00622	-0.861976	49.2121	49.2196	1.01989		1.01306										0.825	#DIV/0!	#DIV/0!
-2819	-1.93999	50.7716	50.8087	0.981382	-0.861976	49.2121	49.2196	1.01989		1.00064										0.826	#DIV/0!	#DIV/0!
-2818	-1.93999	50.7716	50.8087	0.981382	-0.861976	49.2121	49.2196	1.01989		1.00064										0.827	#DIV/0!	#DIV/0!
-2817	-1.93999	50.7716	50.8087	0.981382	-0.861976	49.2121	49.2196	1.01989		1.00064										0.828	#DIV/0!	#DIV/0!
-2816	-2.20621	52.048	52.0947	1.00622	-0.861976	49.2121	49.2196	1.01989		1.01306										0.829	#DIV/0!	#DIV/0!
-2815	0.179498	53.8696	53.8699	1.04051	-2.09828	48.645	48.6902	1.00892		1.02472										0.83	#DIV/0!	#DIV/0!
-2814	-0.426726	50.766	50.7678	0.980592	-2.09828	48.645	48.6902	1.00892		0.994757										0.831	#DIV/0!	#DIV/0!
-2813	-0.812212	53.7411	53.7473	1.03814	-2.09828	48.645	48.6902	1.00892		1.02353										0.832	#DIV/0!	#DIV/0!
-2812	-0.812212	53.7411	53.7473	1.03814	0.675993	47.499	47.5038	0.984336		1.01124										0.833	#DIV/0!	#DIV/0!
-2811	-0.426726	50.766	50.7678	0.980592	-1.78776	48.5852	48.6181	1.00743		0.994009										0.834	#DIV/0!	#DIV/0!
-2810	-0.413877	50.6668	50.6685	0.978675	-1.78776	48.5852	48.6181	1.00743		0.993051										0.835	#DIV/0!	#DIV/0!
-2809	-1.87014	51.789	51.8228	1.00097	-1.99915	48.6581	48.6992	1.00911		1.00504										0.836	#DIV/0!	#DIV/0!
-2808	-1.87014	51.789	51.8228	1.00097	-2.08517	48.5459	48.5906	1.00686		1.00391										0.837	#DIV/0!	#DIV/0!
-2807	-2.08859	53.4749	53.5157	1.03367	-2.08517	48.5459	48.5906	1.00686		1.02026										0.838	#DIV/0!	#DIV/0!
-2806	-2.06849	51.7633	51.8046	1.00062	-0.993134	50.2034	50.2132	1.04048		1.02055										0.839	#DIV/0!	#DIV/0!
-2805	0.0510033	54.8613	54.8614	1.05966	-2.22944	49.6364	49.6864	1.02956		1.04461										0.84	#DIV/0!	#DIV/0!
-2804	0.0510033	54.8613	54.8614	1.05966	-2.22944	49.6364	49.6864	1.02956		1.04461										0.841	#DIV/0!	#DIV/0!
-2803	0.436489	51.8862	51.8881	1.00223	0.544835	48.4903	48.4934	1.00484		1.00354										0.842	#DIV/0!	#DIV/0!
-2802	0.436489	51.8862	51.8881	1.00223	-2.1303	49.6495	49.6952	1.02974		1.01599										0.843	#DIV/0!	#DIV/0!
-2801	0.436489	51.8862	51.8881	1.00223	-2.1303	49.6495	49.6952	1.02974		1.01599										0.844	#DIV/0!	#DIV/0!
-2800	0.436489	51.8862	51.8881	1.00223	-0.927555	49.7077	49.7164	1.03018		1.01621										0.845	#DIV/0!	#DIV/0!
-2799	0.436489	51.8862	51.8881	1.00223	-0.927555	49.7077	49.7164	1.03018		1.01621										0.846	#DIV/0!	#DIV/0!
-2798	0.436489	51.8862	51.8881	1.00223	0.151363	51.4644	51.4646	1.06641		1.03432										0.847	#DIV/0!	#DIV/0!
-2797	-1.00693	52.9092	52.9188	1.02214	0.151363	51.4644	51.4646	1.06641		1.04427										0.848	#DIV/0!	#DIV/0!
-2796	-1.22537	54.5951	54.6089	1.05478	-1.12429	51.1948	51.2071	1.06107		1.05793										0.849	#DIV/0!	#DIV/0!
-2795	-2.4632	54.0314	54.0875	1.04471	-1.12429	51.1948	51.2071	1.06107		1.05289										0.85	#DIV/0!	#DIV/0!
-2794	-2.4632	54.0314	54.0875	1.04471	-1.12429	51.1948	51.2071	1.06107		1.05289										0.851	#DIV/0!	#DIV/0!
-2793	-2.4632	54.0314	54.0875	1.04471	-1.12429	51.1948	51.2071	1.06107		1.05289										0.852	#DIV/0!	#DIV/0!
-2792	-2.4632	54.0314	54.0875	1.04471	0.413678	49.4817	49.4834	1.02536		1.03504										0.853	#DIV/0!
-2791	-2.4632	54.0314	54.0875	1.04471	-1.12429	51.1948	51.2071	1.06107		1.05289										0.854	#DIV/0!
-2790	-0.0774919	55.8531	55.8531	1.07882	-1.12429	51.1948	51.2071	1.06107		1.06995										0.855	#DIV/0!
-2789	-0.0774919	55.8531	55.8531	1.07882	-2.3606	50.6277	50.6827	1.05021		1.06451										0.856	#DIV/0!
-2788	-0.0774919	55.8531	55.8531	1.07882	-2.3606	50.6277	50.6827	1.05021		1.06451										0.857	#DIV/0!
-2787	-0.0774919	55.8531	55.8531	1.07882	-2.3606	50.6277	50.6827	1.05021		1.06451										0.858	#DIV/0!
-2786	-0.0774919	55.8531	55.8531	1.07882	-2.3606	50.6277	50.6827	1.05021		1.06451										0.859	#DIV/0!
-2785	-0.0774919	55.8531	55.8531	1.07882	-2.3606	50.6277	50.6827	1.05021		1.06451										0.86	#DIV/0!
-2784	-0.0774919	55.8531	55.8531	1.07882	-2.3606	50.6277	50.6827	1.05021		1.06451										0.861	#DIV/0!
-2783	-2.21708	54.4666	54.5117	1.05291	-2.3606	50.6277	50.6827	1.05021		1.05156										0.862	#DIV/0!
-2782	-2.21708	54.4666	54.5117	1.05291	-1.12429	51.1948	51.2071	1.06107		1.05699										0.863	#DIV/0!
-2781	-1.99864	52.7807	52.8186	1.0202	-2.21633	49.5372	49.5868	1.0275		1.02385										0.864	#DIV/0!
-2780	-1.99864	52.7807	52.8186	1.0202	-2.21633	49.5372	49.5868	1.0275		1.02385										0.865	#DIV/0!
-2779	-1.99864	52.7807	52.8186	1.0202	-2.1303	49.6495	49.6952	1.02974		1.02497										0.866	#DIV/0!
-2778	-1.99864	52.7807	52.8186	1.0202	-2.1303	49.6495	49.6952	1.02974		1.02497										0.867	#DIV/0!
-2777	-2.43387	53.0268	53.0827	1.0253	-2.1303	49.6495	49.6952	1.02974		1.02752										0.868	#DIV/0!
-2776	-2.43387	53.0268	53.0827	1.0253	0.544835	48.4903	48.4934	1.00484		1.01507										0.869	#DIV/0!
-2775	-2.43387	53.0268	53.0827	1.0253	-2.22944	49.6364	49.6864	1.02956		1.02743										0.87	#DIV/0!
-2774	0.0510033	54.8613	54.8614	1.05966	-2.22944	49.6364	49.6864	1.02956		1.04461										0.871	#DIV/0!
-2773	-2.3347	53.0397	53.0911	1.02547	-0.993134	50.2034	50.2132	1.04048		1.03297										0.872	#DIV/0!
-2772	-2.3347	53.0397	53.0911	1.02547	-0.993134	50.2034	50.2132	1.04048		1.03297										0.873	#DIV/0!
-2771	-2.19336	51.9488	51.9951	1.0043	0.28252	50.4731	50.4739	1.04588		1.02509										0.874	#DIV/0!
-2770	0.564984	50.8945	50.8976	0.9831	-0.796398	48.7164	48.7229	1.0096		0.996349										0.875	#DIV/0!
-2769	0.564984	50.8945	50.8976	0.9831	-1.99915	48.6581	48.6992	1.00911		0.996103										0.876	#DIV/0!
-2768	0.564984	50.8945	50.8976	0.9831	0.675993	47.499	47.5038	0.984336		0.983718										0.877	#DIV/0!
-2767	0.179498	53.8696	53.8699	1.04051	0.675993	47.499	47.5038	0.984336		1.01242										0.878	#DIV/0!
-2766	-2.20621	52.048	52.0947	1.00622	-0.861976	49.2121	49.2196	1.01989		1.01306										0.879	#DIV/0!
-2765	-2.20621	52.048	52.0947	1.00622	-0.861976	49.2121	49.2196	1.01989		1.01306										0.88	#DIV/0!
-2764	-1.93999	50.7716	50.8087	0.981382	-1.95401	47.5545	47.5946	0.986219		0.9838										0.881	#DIV/0!
-2763	0.744877	49.5061	49.5117	0.956331	-1.86799	47.6668	47.7034	0.988472		0.972401										0.882	#DIV/0!
-2762	-1.74165	50.7973	50.8272	0.981739	-1.86799	47.6668	47.7034	0.988472		0.985105										0.883	#DIV/0!
-2761	-1.74165	50.7973	50.8272	0.981739	-1.86799	47.6668	47.7034	0.988472		0.985105										0.884	#DIV/0!
-2760	-0.683716	52.7494	52.7539	1.01895	-1.86799	47.6668	47.7034	0.988472		1.00371										0.885	#DIV/0!
-2759	-0.683716	52.7494	52.7539	1.01895	0.80715	46.5076	46.5146	0.96384		0.991397										0.886	#DIV/0!
-2758	-0.683716	52.7494	52.7539	1.01895	0.80715	46.5076	46.5146	0.96384		0.991397										0.887	#DIV/0!
-2757	-0.683716	52.7494	52.7539	1.01895	0.80715	46.5076	46.5146	0.96384		0.991397										0.888	#DIV/0!
-2756	-0.683716	52.7494	52.7539	1.01895	0.80715	46.5076	46.5146	0.96384		0.991397										0.889	#DIV/0!
-2755	-0.285381	49.6751	49.6759	0.959503	-1.86799	47.6668	47.7034	0.988472		0.973987										0.89	#DIV/0!
-2754	-0.683716	52.7494	52.7539	1.01895	-1.86799	47.6668	47.7034	0.988472		1.00371										0.891	#DIV/0!
-2753	-1.74165	50.7973	50.8272	0.981739	-1.86799	47.6668	47.7034	0.988472		0.985105										0.892	#DIV/0!
-2752	-1.74165	50.7973	50.8272	0.981739	-1.95401	47.5545	47.5946	0.986219		0.983979										0.893	#DIV/0!
-2751	-1.74165	50.7973	50.8272	0.981739	-0.577684	49.3505	49.3539	1.02267		1.00221										0.894
-2750	-1.96009	52.4832	52.5198	1.01443	-0.577684	49.3505	49.3539	1.02267		1.01855										0.895
-2749	-1.96009	52.4832	52.5198	1.01443	-1.85334	49.0809	49.1159	1.01774		1.01609										0.896
-2748	-1.96009	52.4832	52.5198	1.01443	-1.85334	49.0809	49.1159	1.01774		1.01609										0.897
-2747	-3.19792	51.9195	52.0179	1.00474	-1.85334	49.0809	49.1159	1.01774		1.01124										0.898
-2746	-3.19792	51.9195	52.0179	1.00474	-0.315369	47.3678	47.3689	0.981541		0.993139										0.899
-2745	-0.812212	53.7411	53.7473	1.03814	-0.315369	47.3678	47.3689	0.981541		1.00984										0.9
-2744	-0.812212	53.7411	53.7473	1.03814	-0.315369	47.3678	47.3689	0.981541		1.00984										0.901
-2743	-0.812212	53.7411	53.7473	1.03814	0.675993	47.499	47.5038	0.984336		1.01124										0.902
-2742	-0.812212	53.7411	53.7473	1.03814	-1.99915	48.6581	48.6992	1.00911		1.02362										0.903
-2741	0.564984	50.8945	50.8976	0.9831	-1.99915	48.6581	48.6992	1.00911		0.996103										0.904
-2740	0.564984	50.8945	50.8976	0.9831	-1.99915	48.6581	48.6992	1.00911		0.996103										0.905
-2739	-2.06849	51.7633	51.8046	1.00062	-0.993134	50.2034	50.2132	1.04048		1.02055										0.906
-2738	-2.3347	53.0397	53.0911	1.02547	-0.993134	50.2034	50.2132	1.04048		1.03297										0.907
-2737	-2.3347	53.0397	53.0911	1.02547	-0.993134	50.2034	50.2132	1.04048		1.03297										0.908
-2736	0.0510033	54.8613	54.8614	1.05966	0.544835	48.4903	48.4934	1.00484		1.03225										0.909
-2735	0.0510033	54.8613	54.8614	1.05966	-1.23808	49.7675	49.7829	1.03156		1.04561										0.91
-2734	0.0510033	54.8613	54.8614	1.05966	1.5362	48.6215	48.6458	1.008		1.03383										0.911
-2733	0.0510033	54.8613	54.8614	1.05966	1.5362	48.6215	48.6458	1.008		1.03383										0.912
-2732	0.449338	51.787	51.789	1.00032	-1.13894	49.7806	49.7937	1.03179		1.01605										0.913
-2731	-1.00693	52.9092	52.9188	1.02214	-1.22496	49.6684	49.6835	1.0295		1.02582										0.914
-2730	-1.22537	54.5951	54.6089	1.05478	-1.22496	49.6684	49.6835	1.0295		1.04214										0.915
-2729	-1.22537	54.5951	54.6089	1.05478	-1.0996	49.4832	49.4955	1.02561		1.04019										0.916
-2728	-1.22537	54.5951	54.6089	1.05478	-1.36924	50.7589	50.7774	1.05217		1.05348										0.917
-2727	-1.22537	54.5951	54.6089	1.05478	-1.36924	50.7589	50.7774	1.05217		1.05348										0.918
-2726	0.307994	52.8779	52.8788	1.02137	-1.36924	50.7589	50.7774	1.05217		1.03677										0.919
-2725	-0.0774919	55.8531	55.8531	1.07882	-1.36924	50.7589	50.7774	1.05217		1.06549										0.92
-2724	-0.0774919	55.8531	55.8531	1.07882	0.413678	49.4817	49.4834	1.02536		1.05209										0.921
-2723	-0.0774919	55.8531	55.8531	1.07882	0.413678	49.4817	49.4834	1.02536		1.05209										0.922
-2722	0.307994	52.8779	52.8788	1.02137	-2.26146	50.6409	50.6913	1.05039		1.03588										0.923
-2721	0.307994	52.8779	52.8788	1.02137	-2.26146	50.6409	50.6913	1.05039		1.03588										0.924
-2720	0.307994	52.8779	52.8788	1.02137	-2.26146	50.6409	50.6913	1.05039		1.03588										0.925
-2719	0.307994	52.8779	52.8788	1.02137	-2.26146	50.6409	50.6913	1.05039		1.03588										0.926
-2718	-2.56237	54.0186	54.0793	1.04455	0.413678	49.4817	49.4834	1.02536		1.03496										0.927
-2717	-2.56237	54.0186	54.0793	1.04455	0.413678	49.4817	49.4834	1.02536		1.03496										0.928
-2716	-2.56237	54.0186	54.0793	1.04455	0.413678	49.4817	49.4834	1.02536		1.03496										0.929
-2715	-0.0774919	55.8531	55.8531	1.07882	-2.3606	50.6277	50.6827	1.05021		1.06451										0.93
-2714	-0.0774919	55.8531	55.8531	1.07882	-1.12429	51.1948	51.2071	1.06107		1.06995										0.931
-2713	-2.4632	54.0314	54.0875	1.04471	-1.12429	51.1948	51.2071	1.06107		1.05289										0.932
-2712	-2.4632	54.0314	54.0875	1.04471	-1.12429	51.1948	51.2071	1.06107		1.05289										0.933
-2711	-2.4632	54.0314	54.0875	1.04471	-1.12429	51.1948	51.2071	1.06107		1.05289										0.934
-2710	-2.4632	54.0314	54.0875	1.04471	-1.12429	51.1948	51.2071	1.06107		1.05289										0.935
-2709	-2.19698	52.755	52.8008	1.01986	-1.12429	51.1948	51.2071	1.06107		1.04047										0.936
-2708	0.436489	51.8862	51.8881	1.00223	-1.12583	49.6815	49.6943	1.02973		1.01598										0.937
-2707	0.436489	51.8862	51.8881	1.00223	-2.1303	49.6495	49.6952	1.02974		1.01599										0.938
-2706	0.436489	51.8862	51.8881	1.00223	-2.1303	49.6495	49.6952	1.02974		1.01599										0.939
-2705	0.436489	51.8862	51.8881	1.00223	0.544835	48.4903	48.4934	1.00484		1.00354										0.94
-2704	0.0510033	54.8613	54.8614	1.05966	0.544835	48.4903	48.4934	1.00484		1.03225										0.941
-2703	0.0510033	54.8613	54.8614	1.05966	-2.22944	49.6364	49.6864	1.02956		1.04461										0.942
-2702	-2.3347	53.0397	53.0911	1.02547	-2.22944	49.6364	49.6864	1.02956		1.02751										0.943
-2701	-2.06849	51.7633	51.8046	1.00062	-0.993134	50.2034	50.2132	1.04048		1.02055										0.944
-2700	-2.06849	51.7633	51.8046	1.00062	-2.08517	48.5459	48.5906	1.00686		1.00374										0.945
-2699	-1.87014	51.789	51.8228	1.00097	-2.08517	48.5459	48.5906	1.00686		1.00391										0.946
-2698	-1.87014	51.789	51.8228	1.00097	-1.99915	48.6581	48.6992	1.00911		1.00504										0.947
-2697	-0.426726	50.766	50.7678	0.980592	-1.78776	48.5852	48.6181	1.00743		0.994009										0.948
-2696	-0.812212	53.7411	53.7473	1.03814	-1.82711	48.8826	48.9168	1.01361		1.02588										0.949
-2695	-0.812212	53.7411	53.7473	1.03814	-0.315369	47.3678	47.3689	0.981541		1.00984										0.95
-2694	-3.19792	51.9195	52.0179	1.00474	-0.315369	47.3678	47.3689	0.981541		0.993139										0.951
-2693	-3.19792	51.9195	52.0179	1.00474	-1.85334	49.0809	49.1159	1.01774		1.01124										0.952
-2692	-3.19792	51.9195	52.0179	1.00474	-1.85334	49.0809	49.1159	1.01774		1.01124										0.953
-2691	-3.19792	51.9195	52.0179	1.00474	-1.85334	49.0809	49.1159	1.01774		1.01124										0.954
-2690	-3.19792	51.9195	52.0179	1.00474	-1.85334	49.0809	49.1159	1.01774		1.01124										0.955
-2689	-3.19792	51.9195	52.0179	1.00474	-0.315369	47.3678	47.3689	0.981541		0.993139										0.956
-2688	-1.96009	52.4832	52.5198	1.01443	-0.315369	47.3678	47.3689	0.981541		0.997987										0.957
-2687	-1.96009	52.4832	52.5198	1.01443	-2.09828	48.645	48.6902	1.00892		1.01168										0.958
-2686	-1.96009	52.4832	52.5198	1.01443	-2.09828	48.645	48.6902	1.00892		1.01168										0.959
-2685	-1.96009	52.4832	52.5198	1.01443	-2.09828	48.645	48.6902	1.00892		1.01168										0.96
-2684	-0.426726	50.766	50.7678	0.980592	-2.09828	48.645	48.6902	1.00892		0.994757										0.961
-2683	-0.426726	50.766	50.7678	0.980592	-2.09828	48.645	48.6902	1.00892		0.994757										0.962
-2682	0.179498	53.8696	53.8699	1.04051	-2.09828	48.645	48.6902	1.00892		1.02472										0.963
-2681	-2.30538	52.0351	52.0862	1.00606	0.675993	47.499	47.5038	0.984336		0.995197										0.964
-2680	-0.812212	53.7411	53.7473	1.03814	0.675993	47.499	47.5038	0.984336		1.01124										0.965
-2679	-0.812212	53.7411	53.7473	1.03814	-1.99915	48.6581	48.6992	1.00911		1.02362										0.966
-2678	-1.87014	51.789	51.8228	1.00097	-1.99915	48.6581	48.6992	1.00911		1.00504										0.967
-2677	-1.87014	51.789	51.8228	1.00097	-1.99915	48.6581	48.6992	1.00911		1.00504										0.968
-2676	-1.87014	51.789	51.8228	1.00097	-1.99915	48.6581	48.6992	1.00911		1.00504										0.969
-2675	-1.87014	51.789	51.8228	1.00097	-1.99915	48.6581	48.6992	1.00911		1.00504										0.97
-2674	-2.06849	51.7633	51.8046	1.00062	-2.08517	48.5459	48.5906	1.00686		1.00374										0.971
-2673	-2.06849	51.7633	51.8046	1.00062	-0.993134	50.2034	50.2132	1.04048		1.02055										0.972
-2672	-2.3347	53.0397	53.0911	1.02547	-0.993134	50.2034	50.2132	1.04048		1.03297										0.973
-2671	-2.3347	53.0397	53.0911	1.02547	-0.993134	50.2034	50.2132	1.04048		1.03297										0.974
-2670	0.0510033	54.8613	54.8614	1.05966	0.544835	48.4903	48.4934	1.00484		1.03225										0.975
-2669	0.0510033	54.8613	54.8614	1.05966	0.544835	48.4903	48.4934	1.00484		1.03225										0.976
-2668	0.436489	51.8862	51.8881	1.00223	1.5362	48.6215	48.6458	1.008		1.00511										0.977
-2667	0.449338	51.787	51.789	1.00032	-1.13894	49.7806	49.7937	1.03179		1.01605										0.978
-2666	0.449338	51.787	51.789	1.00032	-0.927555	49.7077	49.7164	1.03018		1.01525										0.979
-2665	-1.00693	52.9092	52.9188	1.02214	-1.22496	49.6684	49.6835	1.0295		1.02582										0.98
-2664	-1.22537	54.5951	54.6089	1.05478	-1.22496	49.6684	49.6835	1.0295		1.04214										0.981
-2663	-1.22537	54.5951	54.6089	1.05478	-0.13293	51.3259	51.3261	1.06354		1.05916										0.982
-2662	-1.20527	52.8835	52.8973	1.02172	-0.13293	51.3259	51.3261	1.06354		1.04263										0.983
-2661	-1.47149	54.1599	54.1799	1.0465	-1.36924	50.7589	50.7774	1.05217		1.04933										0.984
-2660	-1.47149	54.1599	54.1799	1.0465	-1.36924	50.7589	50.7774	1.05217		1.04933										0.985
-2659	0.914218	55.9816	55.989	1.08144	-1.36924	50.7589	50.7774	1.05217		1.06681										0.986
-2658	0.914218	55.9816	55.989	1.08144	-1.36924	50.7589	50.7774	1.05217		1.06681										0.987
-2657	0.914218	55.9816	55.989	1.08144	-1.36924	50.7589	50.7774	1.05217		1.06681										0.988
-2656	0.914218	55.9816	55.989	1.08144	-1.36924	50.7589	50.7774	1.05217		1.06681										0.989
-2655	0.307994	52.8779	52.8788	1.02137	-1.36924	50.7589	50.7774	1.05217		1.03677										0.99
-2654	0.307994	52.8779	52.8788	1.02137	-1.36924	50.7589	50.7774	1.05217		1.03677										0.991
-2653	0.307994	52.8779	52.8788	1.02137	-1.36924	50.7589	50.7774	1.05217		1.03677										0.992
-2652	-1.22537	54.5951	54.6089	1.05478	-1.36924	50.7589	50.7774	1.05217		1.05348										0.993
-2651	-1.22537	54.5951	54.6089	1.05478	-1.36924	50.7589	50.7774	1.05217		1.05348										0.994
-2650	-1.22537	54.5951	54.6089	1.05478	-1.36924	50.7589	50.7774	1.05217		1.05348										0.995
-2649	-1.22537	54.5951	54.6089	1.05478	0.413678	49.4817	49.4834	1.02536		1.04007										0.996
-2648	-1.22537	54.5951	54.6089	1.05478	-1.12429	51.1948	51.2071	1.06107		1.05793										0.997
-2647	-1.22537	54.5951	54.6089	1.05478	-1.12429	51.1948	51.2071	1.06107		1.05793										0.998
-2646	-1.00693	52.9092	52.9188	1.02214	-1.12429	51.1948	51.2071	1.06107		1.04161										0.999
-2645	0.436489	51.8862	51.8881	1.00223	-1.12429	51.1948	51.2071	1.06107		1.03165										1
-2644	0.436489	51.8862	51.8881	1.00223	0.151363	51.4644	51.4646	1.06641		1.03432										1.001
-2643	0.436489	51.8862	51.8881	1.00223	-2.1303	49.6495	49.6952	1.02974		1.01599										1.002
-2642	0.436489	51.8862	51.8881	1.00223	-2.1303	49.6495	49.6952	1.02974		1.01599										1.003
-2641	0.436489	51.8862	51.8881	1.00223	-2.1303	49.6495	49.6952	1.02974		1.01599										1.004
-2640	-0.940707	54.7329	54.7409	1.05733	0.544835	48.4903	48.4934	1.00484		1.03109										1.005
-2639	-0.940707	54.7329	54.7409	1.05733	0.544835	48.4903	48.4934	1.00484		1.03109										1.006
-2638	-0.940707	54.7329	54.7409	1.05733	-2.22944	49.6364	49.6864	1.02956		1.04345										1.007
-2637	-0.940707	54.7329	54.7409	1.05733	-0.446526	48.3592	48.3612	1.0021		1.02972										1.008
-2636	-3.32641	52.9112	53.0157	1.02401	-0.446526	48.3592	48.3612	1.0021		1.01306										1.009
-2635	-3.32641	52.9112	53.0157	1.02401	-1.9845	50.0723	50.1116	1.03837		1.03119										1.01
-2634	-3.32641	52.9112	53.0157	1.02401	-1.9845	50.0723	50.1116	1.03837		1.03119										1.011
-2633	-3.0602	51.6348	51.7254	0.999089	-1.9845	50.0723	50.1116	1.03837		1.01873										1.012
-2632	-0.375328	50.3693	50.3707	0.972923	-2.99051	48.527	48.619	1.00745		0.990184										1.013
-2631	-0.426726	50.766	50.7678	0.980592	-2.99051	48.527	48.619	1.00745		0.994019										1.014
-2630	-0.426726	50.766	50.7678	0.980592	-2.99051	48.527	48.619	1.00745		0.994019										1.015
-2629	-3.29709	51.9066	52.0112	1.00461	-2.99051	48.527	48.619	1.00745		1.00603										1.016
-2628	-0.812212	53.7411	53.7473	1.03814	-0.315369	47.3678	47.3689	0.981541		1.00984										1.017
-2627	-0.812212	53.7411	53.7473	1.03814	-0.315369	47.3678	47.3689	0.981541		1.00984										1.018
-2626	-3.19792	51.9195	52.0179	1.00474	-3.08965	48.5139	48.6121	1.0073		1.00602										1.019
-2625	-3.19792	51.9195	52.0179	1.00474	-1.85334	49.0809	49.1159	1.01774		1.01124										1.02
-2624	-3.19792	51.9195	52.0179	1.00474	-1.85334	49.0809	49.1159	1.01774		1.01124										1.021
-2623	-1.96009	52.4832	52.5198	1.01443	-1.85334	49.0809	49.1159	1.01774		1.01609										1.022
-2622	-1.96009	52.4832	52.5198	1.01443	-1.85334	49.0809	49.1159	1.01774		1.01609										1.023
-2621	-1.96009	52.4832	52.5198	1.01443	-2.09828	48.645	48.6902	1.00892		1.01168										1.024
-2620	-1.96009	52.4832	52.5198	1.01443	-0.861976	49.2121	49.2196	1.01989		1.01716										1.025
-2619	-1.93999	50.7716	50.8087	0.981382	-0.861976	49.2121	49.2196	1.01989		1.00064										1.026
-2618	-2.20621	52.048	52.0947	1.00622	-0.861976	49.2121	49.2196	1.01989		1.01306										1.027
-2617	-2.20621	52.048	52.0947	1.00622	-0.861976	49.2121	49.2196	1.01989		1.01306										1.028
-2616	-2.20621	52.048	52.0947	1.00622	-0.861976	49.2121	49.2196	1.01989		1.01306										1.029
-2615	-2.20621	52.048	52.0947	1.00622	-0.861976	49.2121	49.2196	1.01989		1.01306										1.03
-2614	-2.20621	52.048	52.0947	1.00622	0.675993	47.499	47.5038	0.984336		0.995279										1.031
-2613	0.179498	53.8696	53.8699	1.04051	0.675993	47.499	47.5038	0.984336		1.01242										1.032
-2612	-2.30538	52.0351	52.0862	1.00606	0.675993	47.499	47.5038	0.984336		0.995197										1.033
-2611	0.564984	50.8945	50.8976	0.9831	-1.99915	48.6581	48.6992	1.00911		0.996103										1.034
-2610	0.564984	50.8945	50.8976	0.9831	-1.99915	48.6581	48.6992	1.00911		0.996103										1.035
-2609	0.564984	50.8945	50.8976	0.9831	-1.99915	48.6581	48.6992	1.00911		0.996103										1.036
-2608	0.564984	50.8945	50.8976	0.9831	-1.99915	48.6581	48.6992	1.00911		0.996103										1.037
-2607	-2.06849	51.7633	51.8046	1.00062	-0.993134	50.2034	50.2132	1.04048		1.02055										1.038
-2606	-2.3347	53.0397	53.0911	1.02547	-0.993134	50.2034	50.2132	1.04048		1.03297										1.039
-2605	-2.3347	53.0397	53.0911	1.02547	-0.993134	50.2034	50.2132	1.04048		1.03297										1.04
-2604	-2.3347	53.0397	53.0911	1.02547	-0.993134	50.2034	50.2132	1.04048		1.03297										1.041
-2603	0.0510033	54.8613	54.8614	1.05966	-1.23808	49.7675	49.7829	1.03156		1.04561										1.042
-2602	0.0510033	54.8613	54.8614	1.05966	1.5362	48.6215	48.6458	1.008		1.03383										1.043
-2601	-1.44216	53.1553	53.1749	1.02709	1.5362	48.6215	48.6458	1.008		1.01754										1.044
-2600	-1.44216	53.1553	53.1749	1.02709	-1.13894	49.7806	49.7937	1.03179		1.02944										1.045
-2599	1.4796	51.618	51.6392	0.997424	-1.13894	49.7806	49.7937	1.03179		1.0146										1.046
-2598	-1.20527	52.8835	52.8973	1.02172	-1.13894	49.7806	49.7937	1.03179		1.02675										1.047
-2597	-1.33014	53.069	53.0857	1.02536	-0.13293	51.3259	51.3261	1.06354		1.04445										1.048
-2596	-1.47149	54.1599	54.1799	1.0465	-0.13293	51.3259	51.3261	1.06354		1.05502										1.049
-2595	-1.47149	54.1599	54.1799	1.0465	-0.13293	51.3259	51.3261	1.06354		1.05502										1.05
-2594	-1.47149	54.1599	54.1799	1.0465	-0.13293	51.3259	51.3261	1.06354		1.05502										1.051
-2593	-1.47149	54.1599	54.1799	1.0465	-0.13293	51.3259	51.3261	1.06354		1.05502										1.052
-2592	-1.47149	54.1599	54.1799	1.0465	-0.13293	51.3259	51.3261	1.06354		1.05502										1.053
-2591	-1.47149	54.1599	54.1799	1.0465	-0.13293	51.3259	51.3261	1.06354		1.05502										1.054
-2590	-1.47149	54.1599	54.1799	1.0465	-0.13293	51.3259	51.3261	1.06354		1.05502										1.055
-2589	-1.47149	54.1599	54.1799	1.0465	-0.13293	51.3259	51.3261	1.06354		1.05502										1.056
-2588	-1.47149	54.1599	54.1799	1.0465	-0.13293	51.3259	51.3261	1.06354		1.05502										1.057
-2587	-1.47149	54.1599	54.1799	1.0465	-1.36924	50.7589	50.7774	1.05217		1.04933										1.058
-2586	-1.20527	52.8835	52.8973	1.02172	-1.36924	50.7589	50.7774	1.05217		1.03695										1.059
-2585	-1.20527	52.8835	52.8973	1.02172	-1.36924	50.7589	50.7774	1.05217		1.03695										1.06
-2584	-1.22537	54.5951	54.6089	1.05478	-1.36924	50.7589	50.7774	1.05217		1.05348										1.061
-2583	-1.22537	54.5951	54.6089	1.05478	-1.12429	51.1948	51.2071	1.06107		1.05793										1.062
-2582	-1.22537	54.5951	54.6089	1.05478	-1.12429	51.1948	51.2071	1.06107		1.05793										1.063
-2581	-2.4632	54.0314	54.0875	1.04471	-1.12429	51.1948	51.2071	1.06107		1.05289										1.064
-2580	-2.19698	52.755	52.8008	1.01986	-1.12429	51.1948	51.2071	1.06107		1.04047										1.065
-2579	0.487887	51.4895	51.4918	0.994577	-1.12429	51.1948	51.2071	1.06107		1.02783										1.066
-2578	-1.99864	52.7807	52.8186	1.0202	-2.21633	49.5372	49.5868	1.0275		1.02385										1.067
-2577	-1.99864	52.7807	52.8186	1.0202	-2.1303	49.6495	49.6952	1.02974		1.02497										1.068
-2576	-0.542372	51.6586	51.6614	0.997852	-2.1303	49.6495	49.6952	1.02974		1.0138										1.069
-2575	-0.940707	54.7329	54.7409	1.05733	0.544835	48.4903	48.4934	1.00484		1.03109										1.07
-2574	-0.940707	54.7329	54.7409	1.05733	-0.446526	48.3592	48.3612	1.0021		1.02972										1.071
-2573	-0.940707	54.7329	54.7409	1.05733	-0.446526	48.3592	48.3612	1.0021		1.02972										1.072
-2572	-0.940707	54.7329	54.7409	1.05733	-0.446526	48.3592	48.3612	1.0021		1.02972										1.073
-2571	-3.32641	52.9112	53.0157	1.02401	-0.446526	48.3592	48.3612	1.0021		1.01306										1.074
-2570	-3.32641	52.9112	53.0157	1.02401	-1.9845	50.0723	50.1116	1.03837		1.03119										1.075
-2569	-3.32641	52.9112	53.0157	1.02401	-1.9845	50.0723	50.1116	1.03837		1.03119										1.076
-2568	-3.0602	51.6348	51.7254	0.999089	-1.9845	50.0723	50.1116	1.03837		1.01873										1.077
-2567	-0.426726	50.766	50.7678	0.980592	-2.99051	48.527	48.619	1.00745		0.994019										1.078
-2566	-0.426726	50.766	50.7678	0.980592	-2.99051	48.527	48.619	1.00745		0.994019										1.079
-2565	-0.426726	50.766	50.7678	0.980592	-2.99051	48.527	48.619	1.00745		0.994019										1.08
-2564	-0.812212	53.7411	53.7473	1.03814	-0.315369	47.3678	47.3689	0.981541		1.00984										1.081
-2563	-0.812212	53.7411	53.7473	1.03814	-0.315369	47.3678	47.3689	0.981541		1.00984										1.082
-2562	-3.19792	51.9195	52.0179	1.00474	-0.315369	47.3678	47.3689	0.981541		0.993139										1.083
-2561	-3.19792	51.9195	52.0179	1.00474	-1.85334	49.0809	49.1159	1.01774		1.01124										1.084
-2560	-1.96009	52.4832	52.5198	1.01443	-1.85334	49.0809	49.1159	1.01774		1.01609										1.085
-2559	-1.96009	52.4832	52.5198	1.01443	-0.577684	49.3505	49.3539	1.02267		1.01855										1.086
-2558	-1.96009	52.4832	52.5198	1.01443	-0.577684	49.3505	49.3539	1.02267		1.01855										1.087
-2557	-1.74165	50.7973	50.8272	0.981739	-0.577684	49.3505	49.3539	1.02267		1.00221										1.088
-2556	-1.74165	50.7973	50.8272	0.981739	-1.95401	47.5545	47.5946	0.986219		0.983979										1.089
-2555	-1.96009	52.4832	52.5198	1.01443	-1.95401	47.5545	47.5946	0.986219		1.00033										1.09
-2554	-1.96009	52.4832	52.5198	1.01443	-1.95401	47.5545	47.5946	0.986219		1.00033										1.091
-2553	-1.96009	52.4832	52.5198	1.01443	-1.95401	47.5545	47.5946	0.986219		1.00033										1.092
-2552	-1.93999	50.7716	50.8087	0.981382	-1.95401	47.5545	47.5946	0.986219		0.9838										1.093
-2551	-1.93999	50.7716	50.8087	0.981382	-0.775956	49.3243	49.3304	1.02219		1.00178										1.094
-2550	-1.93999	50.7716	50.8087	0.981382	-0.861976	49.2121	49.2196	1.01989		1.00064										1.095
-2549	-1.93999	50.7716	50.8087	0.981382	-0.861976	49.2121	49.2196	1.01989		1.00064										1.096
-2548	-1.93999	50.7716	50.8087	0.981382	-0.861976	49.2121	49.2196	1.01989		1.00064										1.097
-2547	-1.93999	50.7716	50.8087	0.981382	-0.861976	49.2121	49.2196	1.01989		1.00064										1.098
-2546	-2.20621	52.048	52.0947	1.00622	-2.09828	48.645	48.6902	1.00892		1.00757										1.099
-2545	-2.20621	52.048	52.0947	1.00622	-2.09828	48.645	48.6902	1.00892		1.00757										1.1
-2544	-2.20621	52.048	52.0947	1.00622	-2.09828	48.645	48.6902	1.00892		1.00757										1.101
-2543	0.179498	53.8696	53.8699	1.04051	0.675993	47.499	47.5038	0.984336		1.01242										1.102
-2542	-2.30538	52.0351	52.0862	1.00606	0.675993	47.499	47.5038	0.984336		0.995197										1.103
-2541	-2.30538	52.0351	52.0862	1.00606	-1.99915	48.6581	48.6992	1.00911		1.00758										1.104
-2540	0.564984	50.8945	50.8976	0.9831	-1.99915	48.6581	48.6992	1.00911		0.996103										1.105
-2539	0.564984	50.8945	50.8976	0.9831	-1.99915	48.6581	48.6992	1.00911		0.996103										1.106
-2538	-2.19336	51.9488	51.9951	1.0043	-0.993134	50.2034	50.2132	1.04048		1.02239										1.107
-2537	-1.09688	53.6034	53.6146	1.03558	-0.993134	50.2034	50.2132	1.04048		1.03803										1.108
-2536	-1.09688	53.6034	53.6146	1.03558	-0.993134	50.2034	50.2132	1.04048		1.03803										1.109
-2535	-1.09688	53.6034	53.6146	1.03558	-0.968439	48.4919	48.5015	1.00501		1.0203										1.11
-2534	-1.09688	53.6034	53.6146	1.03558	-1.23808	49.7675	49.7829	1.03156		1.03357										1.111
-2533	1.04271	54.9898	54.9997	1.06233	1.5362	48.6215	48.6458	1.008		1.03517										1.112
-2532	-1.44216	53.1553	53.1749	1.02709	1.5362	48.6215	48.6458	1.008		1.01754										1.113
-2531	-1.44216	53.1553	53.1749	1.02709	-1.13894	49.7806	49.7937	1.03179		1.02944										1.114
-2530	1.4282	52.0147	52.0343	1.00506	-1.13894	49.7806	49.7937	1.03179		1.01842										1.115
-2529	1.4282	52.0147	52.0343	1.00506	0.0638063	49.8389	49.8389	1.03272		1.01889										1.116
-2528	1.4282	52.0147	52.0343	1.00506	0.0638063	49.8389	49.8389	1.03272		1.01889										1.117
-2527	1.4282	52.0147	52.0343	1.00506	-1.13894	49.7806	49.7937	1.03179		1.01842										1.118
-2526	1.4282	52.0147	52.0343	1.00506	-1.13894	49.7806	49.7937	1.03179		1.01842										1.119
-2525	-1.20527	52.8835	52.8973	1.02172	1.14272	51.5956	51.6082	1.06939		1.04555										1.12
-2524	-1.20527	52.8835	52.8973	1.02172	-0.13293	51.3259	51.3261	1.06354		1.04263										1.121
-2523	-1.20527	52.8835	52.8973	1.02172	-0.13293	51.3259	51.3261	1.06354		1.04263										1.122
-2522	-1.20527	52.8835	52.8973	1.02172	-1.36924	50.7589	50.7774	1.05217		1.03695										1.123
-2521	-1.22537	54.5951	54.6089	1.05478	-1.36924	50.7589	50.7774	1.05217		1.05348										1.124
-2520	-2.4632	54.0314	54.0875	1.04471	0.413678	49.4817	49.4834	1.02536		1.03504										1.125
-2519	-2.4632	54.0314	54.0875	1.04471	0.413678	49.4817	49.4834	1.02536		1.03504										1.126
-2518	-2.4632	54.0314	54.0875	1.04471	-1.12429	51.1948	51.2071	1.06107		1.05289										1.127
-2517	-2.4632	54.0314	54.0875	1.04471	-1.12429	51.1948	51.2071	1.06107		1.05289										1.128
-2516	-2.4632	54.0314	54.0875	1.04471	-1.12429	51.1948	51.2071	1.06107		1.05289										1.129
-2515	-2.4632	54.0314	54.0875	1.04471	-1.12429	51.1948	51.2071	1.06107		1.05289										1.13
-2514	-2.4632	54.0314	54.0875	1.04471	-2.3606	50.6277	50.6827	1.05021		1.04746										1.131
-2513	-2.21708	54.4666	54.5117	1.05291	-2.3606	50.6277	50.6827	1.05021		1.05156										1.132
-2512	-2.21708	54.4666	54.5117	1.05291	-0.577684	49.3505	49.3539	1.02267		1.03779										1.133
-2511	-1.99864	52.7807	52.8186	1.0202	-2.11565	51.0636	51.1074	1.05901		1.03961										1.134
-2510	-1.99864	52.7807	52.8186	1.0202	-2.11565	51.0636	51.1074	1.05901		1.03961										1.135
-2509	-0.555221	51.7577	51.7607	0.99977	-2.11719	49.5504	49.5956	1.02768		1.01373										1.136
-2508	-0.555221	51.7577	51.7607	0.99977	-3.12167	49.5183	49.6166	1.02812		1.01394										1.137
-2507	-0.555221	51.7577	51.7607	0.99977	-3.12167	49.5183	49.6166	1.02812		1.01394										1.138
-2506	-0.555221	51.7577	51.7607	0.99977	-3.12167	49.5183	49.6166	1.02812		1.01394										1.139
-2505	-0.555221	51.7577	51.7607	0.99977	-3.12167	49.5183	49.6166	1.02812		1.01394										1.14
-2504	-0.555221	51.7577	51.7607	0.99977	-3.12167	49.5183	49.6166	1.02812		1.01394										1.141
-2503	-0.555221	51.7577	51.7607	0.99977	-0.446526	48.3592	48.3612	1.0021		1.00094										1.142
-2502	-0.940707	54.7329	54.7409	1.05733	-0.446526	48.3592	48.3612	1.0021		1.02972										1.143
-2501	-3.32641	52.9112	53.0157	1.02401	-0.446526	48.3592	48.3612	1.0021		1.01306										1.144
-2500	-3.32641	52.9112	53.0157	1.02401	-0.446526	48.3592	48.3612	1.0021		1.01306										1.145
-2499	-2.08859	53.4749	53.5157	1.03367	-1.9845	50.0723	50.1116	1.03837		1.03602										1.146
-2498	-2.08859	53.4749	53.5157	1.03367	-1.9845	50.0723	50.1116	1.03837		1.03602										1.147
-2497	-2.08859	53.4749	53.5157	1.03367	-0.708841	50.3419	50.3469	1.04325		1.03846										1.148
-2496	-1.87014	51.789	51.8228	1.00097	-2.08517	48.5459	48.5906	1.00686		1.00391										1.149
-2495	-1.87014	51.789	51.8228	1.00097	-1.99915	48.6581	48.6992	1.00911		1.00504										1.15
-2494	-0.812212	53.7411	53.7473	1.03814	-1.99915	48.6581	48.6992	1.00911		1.02362										1.151
-2493	0.564984	50.8945	50.8976	0.9831	-1.99915	48.6581	48.6992	1.00911		0.996103										1.152
-2492	-2.30538	52.0351	52.0862	1.00606	-1.99915	48.6581	48.6992	1.00911		1.00758										1.153
-2491	0.179498	53.8696	53.8699	1.04051	-1.99915	48.6581	48.6992	1.00911		1.02481										1.154
-2490	0.179498	53.8696	53.8699	1.04051	0.675993	47.499	47.5038	0.984336		1.01242										1.155
-2489	0.179498	53.8696	53.8699	1.04051	0.675993	47.499	47.5038	0.984336		1.01242										1.156
-2488	-2.20621	52.048	52.0947	1.00622	0.675993	47.499	47.5038	0.984336		0.995279										1.157
-2487	-2.20621	52.048	52.0947	1.00622	-1.10692	48.7762	48.7887	1.01096		1.00859										1.158
-2486	0.564984	50.8945	50.8976	0.9831	-1.10692	48.7762	48.7887	1.01096		0.997031										1.159
-2485	0.564984	50.8945	50.8976	0.9831	1.66735	47.6301	47.6593	0.987559		0.98533										1.16
-2484	0.179498	53.8696	53.8699	1.04051	1.66735	47.6301	47.6593	0.987559		1.01403										1.161
-2483	0.179498	53.8696	53.8699	1.04051	1.66735	47.6301	47.6593	0.987559		1.01403										1.162
-2482	0.179498	53.8696	53.8699	1.04051	-1.00779	48.7893	48.7997	1.01119		1.02585										1.163
-2481	0.179498	53.8696	53.8699	1.04051	-1.00779	48.7893	48.7997	1.01119		1.02585										1.164
-2480	0.179498	53.8696	53.8699	1.04051	-1.00779	48.7893	48.7997	1.01119		1.02585										1.165
-2479	0.179498	53.8696	53.8699	1.04051	-1.00779	48.7893	48.7997	1.01119		1.02585										1.166
-2478	0.179498	53.8696	53.8699	1.04051	-1.00779	48.7893	48.7997	1.01119		1.02585										1.167
-2477	-0.878433	51.9175	51.9249	1.00294	-1.00779	48.7893	48.7997	1.01119		1.00707										1.168
-2476	-0.878433	51.9175	51.9249	1.00294	-1.00779	48.7893	48.7997	1.01119		1.00707										1.169
-2475	-1.09688	53.6034	53.6146	1.03558	-1.09381	48.677	48.6893	1.0089		1.02224										1.17
-2474	-1.07678	51.8918	51.903	1.00252	-0.0017724	50.3346	50.3346	1.04299		1.02276										1.171
-2473	-1.07678	51.8918	51.903	1.00252	-0.0017724	50.3346	50.3346	1.04299		1.02276										1.172
-2472	-1.34299	53.1682	53.1851	1.02728	-1.23808	49.7675	49.7829	1.03156		1.02942										1.173
-2471	-1.34299	53.1682	53.1851	1.02728	-1.23808	49.7675	49.7829	1.03156		1.02942										1.174
-2470	1.04271	54.9898	54.9997	1.06233	1.5362	48.6215	48.6458	1.008		1.03517										1.175
-2469	1.04271	54.9898	54.9997	1.06233	1.5362	48.6215	48.6458	1.008		1.03517										1.176
-2468	-1.44216	53.1553	53.1749	1.02709	1.5362	48.6215	48.6458	1.008		1.01754										1.177
-2467	-1.44216	53.1553	53.1749	1.02709	-1.13894	49.7806	49.7937	1.03179		1.02944										1.178
-2466	1.4282	52.0147	52.0343	1.00506	-1.13894	49.7806	49.7937	1.03179		1.01842										1.179
-2465	-1.20527	52.8835	52.8973	1.02172	-1.13894	49.7806	49.7937	1.03179		1.02675										1.18
-2464	-1.20527	52.8835	52.8973	1.02172	-0.13293	51.3259	51.3261	1.06354		1.04263										1.181
-2463	-1.20527	52.8835	52.8973	1.02172	-0.13293	51.3259	51.3261	1.06354		1.04263										1.182
-2462	-1.20527	52.8835	52.8973	1.02172	-0.13293	51.3259	51.3261	1.06354		1.04263										1.183
-2461	-1.20527	52.8835	52.8973	1.02172	-0.13293	51.3259	51.3261	1.06354		1.04263										1.184
-2460	-1.20527	52.8835	52.8973	1.02172	-0.13293	51.3259	51.3261	1.06354		1.04263										1.185
-2459	-1.22537	54.5951	54.6089	1.05478	-1.36924	50.7589	50.7774	1.05217		1.05348										1.186
-2458	-1.22537	54.5951	54.6089	1.05478	-1.36924	50.7589	50.7774	1.05217		1.05348										1.187
-2457	-2.4632	54.0314	54.0875	1.04471	0.413678	49.4817	49.4834	1.02536		1.03504										1.188
-2456	-0.0774919	55.8531	55.8531	1.07882	0.413678	49.4817	49.4834	1.02536		1.05209										1.189
-2455	-0.0774919	55.8531	55.8531	1.07882	0.413678	49.4817	49.4834	1.02536		1.05209										1.19
-2454	-2.56237	54.0186	54.0793	1.04455	0.413678	49.4817	49.4834	1.02536		1.03496										1.191
-2453	-2.56237	54.0186	54.0793	1.04455	0.413678	49.4817	49.4834	1.02536		1.03496										1.192
-2452	-2.56237	54.0186	54.0793	1.04455	0.413678	49.4817	49.4834	1.02536		1.03496										1.193
-2451	-2.56237	54.0186	54.0793	1.04455	0.413678	49.4817	49.4834	1.02536		1.03496										1.194
-2450	-2.56237	54.0186	54.0793	1.04455	0.413678	49.4817	49.4834	1.02536		1.03496										1.195
-2449	-0.683716	52.7494	52.7539	1.01895	-2.3606	50.6277	50.6827	1.05021		1.03458										1.196
-2448	-0.683716	52.7494	52.7539	1.01895	-2.3606	50.6277	50.6827	1.05021		1.03458										1.197
-2447	-3.45491	53.9029	54.0135	1.04328	-0.577684	49.3505	49.3539	1.02267		1.03298										1.198
-2446	-3.45491	53.9029	54.0135	1.04328	-0.577684	49.3505	49.3539	1.02267		1.03298										1.199
-2445	-3.45491	53.9029	54.0135	1.04328	-2.11565	51.0636	51.1074	1.05901		1.05115										1.2
-2444	-3.18869	52.6265	52.7231	1.01836	-2.11565	51.0636	51.1074	1.05901		1.03868										1.201
-2443	-3.18869	52.6265	52.7231	1.01836	-2.11565	51.0636	51.1074	1.05901		1.03868										1.202
-2442	-0.555221	51.7577	51.7607	0.99977	-2.11719	49.5504	49.5956	1.02768		1.01373										1.203
-2441	-0.555221	51.7577	51.7607	0.99977	-3.12167	49.5183	49.6166	1.02812		1.01394										1.204
-2440	-0.555221	51.7577	51.7607	0.99977	-3.12167	49.5183	49.6166	1.02812		1.01394										1.205
-2439	-0.555221	51.7577	51.7607	0.99977	-3.12167	49.5183	49.6166	1.02812		1.01394										1.206
-2438	-0.940707	54.7329	54.7409	1.05733	-2.22944	49.6364	49.6864	1.02956		1.04345										1.207
-2437	-0.555221	51.7577	51.7607	0.99977	-2.22944	49.6364	49.6864	1.02956		1.01467										1.208
-2436	-2.3347	53.0397	53.0911	1.02547	-2.22944	49.6364	49.6864	1.02956		1.02751										1.209
-2435	-2.3347	53.0397	53.0911	1.02547	-2.22944	49.6364	49.6864	1.02956		1.02751										1.21
-2434	-2.06849	51.7633	51.8046	1.00062	-0.993134	50.2034	50.2132	1.04048		1.02055										1.211
-2433	-2.06849	51.7633	51.8046	1.00062	-0.993134	50.2034	50.2132	1.04048		1.02055										1.212
-2432	-2.19336	51.9488	51.9951	1.0043	-0.99467	48.6901	48.7003	1.00913		1.00671										1.213
-2431	0.564984	50.8945	50.8976	0.9831	-1.99915	48.6581	48.6992	1.00911		0.996103										1.214
-2430	0.564984	50.8945	50.8976	0.9831	-1.99915	48.6581	48.6992	1.00911		0.996103										1.215
-2429	0.179498	53.8696	53.8699	1.04051	-1.99915	48.6581	48.6992	1.00911		1.02481										1.216
-2428	0.179498	53.8696	53.8699	1.04051	-1.99915	48.6581	48.6992	1.00911		1.02481										1.217
-2427	-2.20621	52.048	52.0947	1.00622	0.675993	47.499	47.5038	0.984336		0.995279										1.218
-2426	-2.20621	52.048	52.0947	1.00622	0.675993	47.499	47.5038	0.984336		0.995279										1.219
-2425	-2.20621	52.048	52.0947	1.00622	0.675993	47.499	47.5038	0.984336		0.995279										1.22
-2424	-2.20621	52.048	52.0947	1.00622	0.675993	47.499	47.5038	0.984336		0.995279										1.221
-2423	-0.96838	52.6117	52.6206	1.01638	0.675993	47.499	47.5038	0.984336		1.00036										1.222
-2422	-0.96838	52.6117	52.6206	1.01638	-1.10692	48.7762	48.7887	1.01096		1.01367										1.223
-2421	-0.96838	52.6117	52.6206	1.01638	0.215405	49.4555	49.4559	1.02479		1.02058										1.224
-2420	-0.96838	52.6117	52.6206	1.01638	0.215405	49.4555	49.4559	1.02479		1.02058										1.225
-2419	-0.96838	52.6117	52.6206	1.01638	0.129385	49.3432	49.3434	1.02246		1.01942										1.226
-2418	-0.96838	52.6117	52.6206	1.01638	0.129385	49.3432	49.3434	1.02246		1.01942										1.227
-2417	-0.96838	52.6117	52.6206	1.01638	0.129385	49.3432	49.3434	1.02246		1.01942										1.228
-2416	-0.96838	52.6117	52.6206	1.01638	0.129385	49.3432	49.3434	1.02246		1.01942										1.229
-2415	-0.96838	52.6117	52.6206	1.01638	0.129385	49.3432	49.3434	1.02246		1.01942										1.23
-2414	-0.96838	52.6117	52.6206	1.01638	0.129385	49.3432	49.3434	1.02246		1.01942										1.231
-2413	-0.96838	52.6117	52.6206	1.01638	-1.10692	48.7762	48.7887	1.01096		1.01367										1.232
-2412	-0.96838	52.6117	52.6206	1.01638	-1.10692	48.7762	48.7887	1.01096		1.01367										1.233
-2411	-0.96838	52.6117	52.6206	1.01638	-1.10692	48.7762	48.7887	1.01096		1.01367										1.234
-2410	0.564984	50.8945	50.8976	0.9831	-1.10692	48.7762	48.7887	1.01096		0.997031										1.235
-2409	0.564984	50.8945	50.8976	0.9831	1.66735	47.6301	47.6593	0.987559		0.98533										1.236
-2408	0.179498	53.8696	53.8699	1.04051	1.66735	47.6301	47.6593	0.987559		1.01403										1.237
-2407	-1.31367	52.1636	52.1802	1.00787	-1.00779	48.7893	48.7997	1.01119		1.00953										1.238
-2406	1.55669	51.023	51.0467	0.98598	-1.00779	48.7893	48.7997	1.01119		0.998585										1.239
-2405	1.55669	51.023	51.0467	0.98598	-1.00779	48.7893	48.7997	1.01119		0.998585										1.24
-2404	-1.07678	51.8918	51.903	1.00252	-1.00779	48.7893	48.7997	1.01119		1.00685										1.241
-2403	-1.07678	51.8918	51.903	1.00252	-0.0017724	50.3346	50.3346	1.04299		1.02276										1.242
-2402	-1.34299	53.1682	53.1851	1.02728	-0.0017724	50.3346	50.3346	1.04299		1.03514										1.243
-2401	-1.34299	53.1682	53.1851	1.02728	-0.0017724	50.3346	50.3346	1.04299		1.03514										1.244
-2400	-1.34299	53.1682	53.1851	1.02728	-1.23808	49.7675	49.7829	1.03156		1.02942										1.245
-2399	-1.34299	53.1682	53.1851	1.02728	1.5362	48.6215	48.6458	1.008		1.01764										1.246
-2398	-1.34299	53.1682	53.1851	1.02728	1.5362	48.6215	48.6458	1.008		1.01764										1.247
-2397	0.436489	51.8862	51.8881	1.00223	1.5362	48.6215	48.6458	1.008		1.00511										1.248
-2396	0.0510033	54.8613	54.8614	1.05966	1.5362	48.6215	48.6458	1.008		1.03383										1.249
-2395	0.0510033	54.8613	54.8614	1.05966	-1.13894	49.7806	49.7937	1.03179		1.04572										1.25
-2394	0.436489	51.8862	51.8881	1.00223	-0.927555	49.7077	49.7164	1.03018		1.01621										1.251
-2393	0.436489	51.8862	51.8881	1.00223	-0.927555	49.7077	49.7164	1.03018		1.01621										1.252
-2392	0.436489	51.8862	51.8881	1.00223	-0.927555	49.7077	49.7164	1.03018		1.01621										1.253
-2391	0.436489	51.8862	51.8881	1.00223	-1.12583	49.6815	49.6943	1.02973		1.01598										1.254
-2390	0.436489	51.8862	51.8881	1.00223	-1.12583	49.6815	49.6943	1.02973		1.01598										1.255
-2389	0.487887	51.4895	51.4918	0.994577	-1.12429	51.1948	51.2071	1.06107		1.02783										1.256
-2388	-2.19698	52.755	52.8008	1.01986	-1.12429	51.1948	51.2071	1.06107		1.04047										1.257
-2387	-2.19698	52.755	52.8008	1.01986	-1.12429	51.1948	51.2071	1.06107		1.04047										1.258
-2386	-2.19698	52.755	52.8008	1.01986	-2.3606	50.6277	50.6827	1.05021		1.03503										1.259
-2385	-2.21708	54.4666	54.5117	1.05291	-2.3606	50.6277	50.6827	1.05021		1.05156										1.26
-2384	-2.21708	54.4666	54.5117	1.05291	-2.3606	50.6277	50.6827	1.05021		1.05156										1.261
-2383	-2.21708	54.4666	54.5117	1.05291	-2.3606	50.6277	50.6827	1.05021		1.05156										1.262
-2382	-2.21708	54.4666	54.5117	1.05291	-0.577684	49.3505	49.3539	1.02267		1.03779										1.263
-2381	-2.21708	54.4666	54.5117	1.05291	-2.11565	51.0636	51.1074	1.05901		1.05596										1.264
-2380	-2.21708	54.4666	54.5117	1.05291	-2.11565	51.0636	51.1074	1.05901		1.05596										1.265
-2379	-1.99864	52.7807	52.8186	1.0202	-2.11565	51.0636	51.1074	1.05901		1.03961										1.266
-2378	-1.99864	52.7807	52.8186	1.0202	-2.11565	51.0636	51.1074	1.05901		1.03961										1.267
-2377	-1.99864	52.7807	52.8186	1.0202	-0.839999	51.3333	51.3401	1.06383		1.04202										1.268
-2376	-1.99864	52.7807	52.8186	1.0202	-2.11719	49.5504	49.5956	1.02768		1.02394										1.269
-2375	-0.542372	51.6586	51.6614	0.997852	-2.1303	49.6495	49.6952	1.02974		1.0138										1.27
-2374	-0.940707	54.7329	54.7409	1.05733	-2.1303	49.6495	49.6952	1.02974		1.04354										1.271
-2373	-0.940707	54.7329	54.7409	1.05733	0.544835	48.4903	48.4934	1.00484		1.03109										1.272
-2372	-2.3347	53.0397	53.0911	1.02547	0.544835	48.4903	48.4934	1.00484		1.01515										1.273
-2371	-2.3347	53.0397	53.0911	1.02547	0.544835	48.4903	48.4934	1.00484		1.01515										1.274
-2370	-2.3347	53.0397	53.0911	1.02547	0.544835	48.4903	48.4934	1.00484		1.01515										1.275
-2369	-2.3347	53.0397	53.0911	1.02547	-0.993134	50.2034	50.2132	1.04048		1.03297										1.276
-2368	-1.09688	53.6034	53.6146	1.03558	-0.993134	50.2034	50.2132	1.04048		1.03803										1.277
-2367	-1.09688	53.6034	53.6146	1.03558	-1.09381	48.677	48.6893	1.0089		1.02224										1.278
-2366	-0.878433	51.9175	51.9249	1.00294	-1.00779	48.7893	48.7997	1.01119		1.00707										1.279
-2365	0.179498	53.8696	53.8699	1.04051	-1.00779	48.7893	48.7997	1.01119		1.02585										1.28
-2364	-1.31367	52.1636	52.1802	1.00787	-1.00779	48.7893	48.7997	1.01119		1.00953										1.281
-2363	0.564984	50.8945	50.8976	0.9831	1.66735	47.6301	47.6593	0.987559		0.98533										1.282
-2362	0.564984	50.8945	50.8976	0.9831	1.66735	47.6301	47.6593	0.987559		0.98533										1.283
-2361	0.564984	50.8945	50.8976	0.9831	1.66735	47.6301	47.6593	0.987559		0.98533										1.284
-2360	0.564984	50.8945	50.8976	0.9831	1.66735	47.6301	47.6593	0.987559		0.98533										1.285
-2359	0.564984	50.8945	50.8976	0.9831	1.66735	47.6301	47.6593	0.987559		0.98533										1.286
-2358	0.564984	50.8945	50.8976	0.9831	1.66735	47.6301	47.6593	0.987559		0.98533										1.287
-2357	0.564984	50.8945	50.8976	0.9831	-1.10692	48.7762	48.7887	1.01096		0.997031										1.288
-2356	-0.96838	52.6117	52.6206	1.01638	-1.10692	48.7762	48.7887	1.01096		1.01367										1.289
-2355	-1.21449	52.1765	52.1906	1.00807	0.129385	49.3432	49.3434	1.02246		1.01526										1.29
-2354	0.564984	50.8945	50.8976	0.9831	1.66735	47.6301	47.6593	0.987559		0.98533										1.291
-2353	-1.21449	52.1765	52.1906	1.00807	1.66735	47.6301	47.6593	0.987559		0.997817										1.292
-2352	-1.21449	52.1765	52.1906	1.00807	1.66735	47.6301	47.6593	0.987559		0.997817										1.293
-2351	0.564984	50.8945	50.8976	0.9831	1.66735	47.6301	47.6593	0.987559		0.98533										1.294
-2350	0.564984	50.8945	50.8976	0.9831	1.66735	47.6301	47.6593	0.987559		0.98533										1.295
-2349	0.564984	50.8945	50.8976	0.9831	1.66735	47.6301	47.6593	0.987559		0.98533										1.296
-2348	-0.96838	52.6117	52.6206	1.01638	1.66735	47.6301	47.6593	0.987559		1.00197										1.297
-2347	-0.96838	52.6117	52.6206	1.01638	1.66735	47.6301	47.6593	0.987559		1.00197										1.298
-2346	-0.96838	52.6117	52.6206	1.01638	1.66735	47.6301	47.6593	0.987559		1.00197										1.299
-2345	0.564984	50.8945	50.8976	0.9831	1.66735	47.6301	47.6593	0.987559		0.98533										1.3
-2344	0.564984	50.8945	50.8976	0.9831	1.66735	47.6301	47.6593	0.987559		0.98533										1.301
-2343	-1.21449	52.1765	52.1906	1.00807	1.66735	47.6301	47.6593	0.987559		0.997817										1.302
-2342	-1.21449	52.1765	52.1906	1.00807	-1.00779	48.7893	48.7997	1.01119		1.00963										1.303
-2341	1.17121	53.9981	54.0108	1.04323	-1.00779	48.7893	48.7997	1.01119		1.02721										1.304
-2340	1.55669	51.023	51.0467	0.98598	-1.00779	48.7893	48.7997	1.01119		0.998585										1.305
-2339	1.55669	51.023	51.0467	0.98598	-1.00779	48.7893	48.7997	1.01119		0.998585										1.306
-2338	-1.20165	52.0773	52.0912	1.00615	0.194964	48.8475	48.8479	1.01219		1.00917										1.307
-2337	-1.07678	51.8918	51.903	1.00252	1.27388	50.6042	50.6203	1.04891		1.02572										1.308
-2336	-1.07678	51.8918	51.903	1.00252	-0.0017724	50.3346	50.3346	1.04299		1.02276										1.309
-2335	-1.34299	53.1682	53.1851	1.02728	-0.0017724	50.3346	50.3346	1.04299		1.03514										1.31
-2334	-1.34299	53.1682	53.1851	1.02728	1.5362	48.6215	48.6458	1.008		1.01764										1.311
-2333	-1.34299	53.1682	53.1851	1.02728	1.5362	48.6215	48.6458	1.008		1.01764										1.312
-2332	0.0510033	54.8613	54.8614	1.05966	-1.13894	49.7806	49.7937	1.03179		1.04572										1.313
-2331	0.0510033	54.8613	54.8614	1.05966	-1.13894	49.7806	49.7937	1.03179		1.04572										1.314
-2330	0.436489	51.8862	51.8881	1.00223	-1.13894	49.7806	49.7937	1.03179		1.01701										1.315
-2329	0.436489	51.8862	51.8881	1.00223	-0.927555	49.7077	49.7164	1.03018		1.01621										1.316
-2328	0.436489	51.8862	51.8881	1.00223	-1.12583	49.6815	49.6943	1.02973		1.01598										1.317
-2327	-1.99864	52.7807	52.8186	1.0202	-1.12429	51.1948	51.2071	1.06107		1.04064										1.318
-2326	-1.99864	52.7807	52.8186	1.0202	-1.12429	51.1948	51.2071	1.06107		1.04064										1.319
-2325	-2.21708	54.4666	54.5117	1.05291	-2.3606	50.6277	50.6827	1.05021		1.05156										1.32
-2324	-2.21708	54.4666	54.5117	1.05291	-0.577684	49.3505	49.3539	1.02267		1.03779										1.321
-2323	-3.45491	53.9029	54.0135	1.04328	-0.577684	49.3505	49.3539	1.02267		1.03298										1.322
-2322	-3.45491	53.9029	54.0135	1.04328	-0.577684	49.3505	49.3539	1.02267		1.03298										1.323
-2321	-3.45491	53.9029	54.0135	1.04328	-0.577684	49.3505	49.3539	1.02267		1.03298										1.324
-2320	-3.45491	53.9029	54.0135	1.04328	-0.577684	49.3505	49.3539	1.02267		1.03298										1.325
-2319	-3.45491	53.9029	54.0135	1.04328	-0.577684	49.3505	49.3539	1.02267		1.03298										1.326
-2318	-2.21708	54.4666	54.5117	1.05291	-2.3606	50.6277	50.6827	1.05021		1.05156										1.327
-2317	-2.21708	54.4666	54.5117	1.05291	-2.3606	50.6277	50.6827	1.05021		1.05156										1.328
-2316	-2.21708	54.4666	54.5117	1.05291	-2.3606	50.6277	50.6827	1.05021		1.05156										1.329
-2315	-2.21708	54.4666	54.5117	1.05291	-1.12429	51.1948	51.2071	1.06107		1.05699										1.33
-2314	-2.19698	52.755	52.8008	1.01986	-1.12429	51.1948	51.2071	1.06107		1.04047										1.331
-2313	-2.19698	52.755	52.8008	1.01986	-1.12429	51.1948	51.2071	1.06107		1.04047										1.332
-2312	-2.21708	54.4666	54.5117	1.05291	-1.12429	51.1948	51.2071	1.06107		1.05699										1.333
-2311	-2.19698	52.755	52.8008	1.01986	-1.12429	51.1948	51.2071	1.06107		1.04047										1.334
-2310	0.487887	51.4895	51.4918	0.994577	-1.12583	49.6815	49.6943	1.02973		1.01215										1.335
-2309	0.436489	51.8862	51.8881	1.00223	-0.927555	49.7077	49.7164	1.03018		1.01621										1.336
-2308	0.436489	51.8862	51.8881	1.00223	-0.927555	49.7077	49.7164	1.03018		1.01621										1.337
-2307	0.436489	51.8862	51.8881	1.00223	-0.927555	49.7077	49.7164	1.03018		1.01621										1.338
-2306	0.0510033	54.8613	54.8614	1.05966	-1.13894	49.7806	49.7937	1.03179		1.04572										1.339
-2305	0.0510033	54.8613	54.8614	1.05966	-1.13894	49.7806	49.7937	1.03179		1.04572										1.34
-2304	0.436489	51.8862	51.8881	1.00223	1.5362	48.6215	48.6458	1.008		1.00511										1.341
-2303	-2.3347	53.0397	53.0911	1.02547	-1.23808	49.7675	49.7829	1.03156		1.02851										1.342
-2302	-1.09688	53.6034	53.6146	1.03558	-1.23808	49.7675	49.7829	1.03156		1.03357										1.343
-2301	-1.09688	53.6034	53.6146	1.03558	0.084248	50.4468	50.4469	1.04532		1.04045										1.344
-2300	-1.09688	53.6034	53.6146	1.03558	-1.00779	48.7893	48.7997	1.01119		1.02338										1.345
-2299	-0.878433	51.9175	51.9249	1.00294	-1.00779	48.7893	48.7997	1.01119		1.00707										1.346
-2298	0.179498	53.8696	53.8699	1.04051	-1.00779	48.7893	48.7997	1.01119		1.02585										1.347
-2297	0.179498	53.8696	53.8699	1.04051	-1.00779	48.7893	48.7997	1.01119		1.02585										1.348
-2296	0.564984	50.8945	50.8976	0.9831	-1.00779	48.7893	48.7997	1.01119		0.997145										1.349
-2295	0.564984	50.8945	50.8976	0.9831	1.66735	47.6301	47.6593	0.987559		0.98533										1.35
-2294	0.564984	50.8945	50.8976	0.9831	1.66735	47.6301	47.6593	0.987559		0.98533										1.351
-2293	0.564984	50.8945	50.8976	0.9831	1.66735	47.6301	47.6593	0.987559		0.98533										1.352
-2292	0.564984	50.8945	50.8976	0.9831	1.66735	47.6301	47.6593	0.987559		0.98533										1.353
-2291	0.564984	50.8945	50.8976	0.9831	1.66735	47.6301	47.6593	0.987559		0.98533										1.354
-2290	0.564984	50.8945	50.8976	0.9831	1.66735	47.6301	47.6593	0.987559		0.98533										1.355
-2289	-1.21449	52.1765	52.1906	1.00807	1.66735	47.6301	47.6593	0.987559		0.997817										1.356
-2288	-1.21449	52.1765	52.1906	1.00807	1.66735	47.6301	47.6593	0.987559		0.997817										1.357
-2287	0.564984	50.8945	50.8976	0.9831	1.66735	47.6301	47.6593	0.987559		0.98533										1.358
-2286	0.564984	50.8945	50.8976	0.9831	0.155617	49.1449	49.1452	1.01835		1.00072										1.359
-2285	-1.09688	53.6034	53.6146	1.03558	0.194964	48.8475	48.8479	1.01219		1.02388										1.36
-2284	-1.20527	52.8835	52.8973	1.02172	0.0638063	49.8389	49.8389	1.03272		1.02722										1.361
-2283	1.2997	53.0064	53.0224	1.02414	-0.278739	50.9032	50.9039	1.05479		1.03947										1.362
-2282	-1.33377	53.8752	53.8917	1.04093	-0.278739	50.9032	50.9039	1.05479		1.04786										1.363
-2281	1.17121	53.9981	54.0108	1.04323	-0.409897	51.8945	51.8961	1.07535		1.05929										1.364
-2280	-1.72848	56.1433	56.1699	1.08494	-0.409897	51.8945	51.8961	1.07535		1.08014										1.365
-2279	-1.72848	56.1433	56.1699	1.08494	-0.409897	51.8945	51.8961	1.07535		1.08014										1.366
-2278	-1.71563	56.0441	56.0704	1.08301	-0.541054	52.8859	52.8887	1.09592		1.08947										1.367
-2277	-1.85697	57.135	57.1652	1.10416	-0.541054	52.8859	52.8887	1.09592		1.10004										1.368
-2276	-1.85697	57.135	57.1652	1.10416	0.661695	52.9441	52.9483	1.09715		1.10066										1.369
-2275	0.528733	58.9567	58.9591	1.13881	0.577211	54.3452	54.3482	1.12616		1.13248										1.37
-2274	-0.747641	58.6905	58.6952	1.13371	-0.672212	53.8773	53.8814	1.11649		1.1251										1.371
-2273	-0.747641	58.6905	58.6952	1.13371	0.491191	54.2329	54.2351	1.12382		1.12877										1.372
-2272	-0.747641	58.6905	58.6952	1.13371	0.530538	53.9355	53.9381	1.11766		1.12569										1.373
-2271	0.785723	56.9733	56.9787	1.10056	0.530538	53.9355	53.9381	1.11766		1.10911										1.374
-2270	0.785723	56.9733	56.9787	1.10056	0.530538	53.9355	53.9381	1.11766		1.10911										1.375
-2269	0.785723	56.9733	56.9787	1.10056	1.85866	53.8086	53.8407	1.11564		1.1081										1.376
-2268	-1.8863	58.1396	58.1702	1.12357	0.333802	55.4225	55.4236	1.14844		1.13601										1.377
-2267	-1.8863	58.1396	58.1702	1.12357	0.333802	55.4225	55.4236	1.14844		1.13601										1.378
-2266	-1.97262	58.0276	58.0611	1.12146	-0.803369	54.8686	54.8745	1.13707		1.12927										1.379
-2265	-1.97262	58.0276	58.0611	1.12146	-0.803369	54.8686	54.8745	1.13707		1.12927										1.38
-2264	-1.97262	58.0276	58.0611	1.12146	-0.803369	54.8686	54.8745	1.13707		1.12927										1.381
-2263	-1.84775	57.8421	57.8716	1.1178	-0.803369	54.8686	54.8745	1.13707		1.12743										1.382
-2262	-1.86785	59.5537	59.583	1.15086	-0.591981	54.7957	54.7989	1.1355		1.14318										1.383
-2261	-1.86785	59.5537	59.583	1.15086	-0.591981	54.7957	54.7989	1.1355		1.14318										1.384
-2260	-0.334482	57.8365	57.8374	1.11714	-0.591981	54.7957	54.7989	1.1355		1.12632										1.385
-2259	-1.86785	59.5537	59.583	1.15086	-0.591981	54.7957	54.7989	1.1355		1.14318										1.386
-2258																				1.387
-2257																				1.388
-2256																				1.389
-2255																				1.39
-2254																				1.391
-2253																				1.392
-2252																				1.393
-2251																				1.394
-2250																				1.395
-2249																				1.396
-2248																				1.397
-2247																				1.398
-2246																				1.399
-2245																				1.4
-2244																				1.401
-2243																				1.402
-2242																				1.403
-2241																				1.404
-2240																				1.405
-2239																				1.406
-2238																				1.407
-2237																				1.408
-2236																				1.409
-2235																				1.41
-2234																				1.411
-2233																				1.412
-2232																				1.413
-2231																				1.414
-2230																				1.415
-2229																				1.416
-2228																				1.417
-2227																				1.418
-2226																				1.419
-2225																				1.42
-2224																				1.421
-2223																				1.422
-2222																				1.423
-2221																				1.424
-2220																				1.425
-2219																				1.426
-2218																				1.427
-2217																				1.428
-2216																				1.429
-2215																				1.43
-2214																				1.431
-2213																				1.432
-2212																				1.433
-2211																				1.434
-2210																				1.435
-2209																				1.436
-2208																				1.437
-2207																				1.438
-2206																				1.439
-2205																				1.44
-2204																				1.441
-2203																				1.442
-2202																				1.443
-2201																				1.444
-2200																				1.445
-2199																				1.446
-2198																				1.447
-2197																				1.448
-2196																				1.449
-2195																				1.45
-2194																				1.451
-2193																				1.452
-2192																				1.453
-2191																				1.454
-2190																				1.455
-2189																				1.456
-2188																				1.457
-2187																				1.458
-2186																				1.459
-2185																				1.46
-2184																				1.461
-2183																				1.462
-2182																				1.463
-2181																				1.464
-2180																				1.465
-2179																				1.466
-2178																				1.467
-2177																				1.468
-2176																				1.469
-2175																				1.47
-2174																				1.471
-2173																				1.472
-2172																				1.473
-2171																				1.474
-2170																				1.475
-2169																				1.476
-2168																				1.477
-2167																				1.478
-2166																				1.479
-2165																				1.48
-2164																				1.481
-2163																				1.482
-2162																				1.483
-2161																				1.484
-2160																				1.485
-2159																				1.486
-2158																				1.487
-2157																				1.488
-2156																				1.489
-2155																				1.49
-2154																				1.491
-2153																				1.492
-2152																				1.493
-2151																				1.494
-2150																				1.495
-2149																				1.496
-2148																				1.497
-2147																				1.498
-2146																				1.499
-2145																				1.5
-2144																				1.501
-2143																				1.502
-2142																				1.503
-2141																				1.504
-2140																				1.505
-2139																				1.506
-2138																				1.507
-2137																				1.508
-2136																				1.509
-2135																				1.51
-2134																				1.511
-2133																				1.512
-2132																				1.513
-2131																				1.514
-2130																				1.515
-2129																				1.516
-2128																				1.517
-2127																				1.518
-2126																				1.519
-2125																				1.52
-2124																				1.521
-2123																				1.522
-2122																				1.523
-2121																				1.524
-2120																				1.525
-2119																				1.526
-2118																				1.527
-2117																				1.528
-2116																				1.529
-2115																				1.53
-2114																				1.531
-2113																				1.532
-2112																				1.533
-2111																				1.534
-2110																				1.535
-2109																				1.536
-2108																				1.537
-2107																				1.538
-2106																				1.539
-2105																				1.54
-2104																				1.541
-2103																				1.542
-2102																				1.543
-2101																				1.544
-2100																				1.545
-2099																				1.546
-2098																				1.547
-2097																				1.548
-2096																				1.549
-2095																				1.55
-2094																				1.551
-2093																				1.552
-2092																				1.553
-2091																				1.554
-2090																				1.555
-2089																				1.556
-2088																				1.557
-2087																				1.558
-2086																				1.559
-2085																				1.56
-2084																				1.561
-2083																				1.562
-2082																				1.563
-2081																				1.564
-2080																				1.565
-2079																				1.566
-2078																				1.567
-2077																				1.568
-2076																				1.569
-2075																				1.57
-2074																				1.571
-2073																				1.572
-2072																				1.573
-2071																				1.574
-2070																				1.575
-2069																				1.576
-2068																				1.577
-2067																				1.578
-2066																				1.579
-2065																				1.58
-2064																				1.581
-2063																				1.582
-2062																				1.583
-2061																				1.584
-2060																				1.585
-2059																				1.586
-2058																				1.587
-2057																				1.588
-2056																				1.589
-2055																				1.59
-2054																				1.591
-2053																				1.592
-2052																				1.593
-2051																				1.594
-2050																				1.595
-2049																				1.596
-2048																				1.597
-2047																				1.598
-2046																				1.599
-2045																				1.6
-2044																				1.601
-2043																				1.602
-2042																				1.603
-2041																				1.604
-2040																				1.605
-2039																				1.606
-2038																				1.607
-2037																				1.608
-2036																				1.609
-2035																				1.61
-2034																				1.611
-2033																				1.612
-2032																				1.613
-2031																				1.614
-2030																				1.615
-2029																				1.616
-2028																				1.617
-2027																				1.618
-2026																				1.619
-2025																				1.62
-2024																				1.621
-2023																				1.622
-2022																				1.623
-2021																				1.624
-2020																				1.625
-2019																				1.626
-2018																				1.627
-2017																				1.628
-2016																				1.629
-2015																				1.63
-2014																				1.631
-2013																				1.632
-2012																				1.633
-2011																				1.634
-2010																				1.635
-2009																				1.636
-2008																				1.637
-2007																				1.638
-2006																				1.639
-2005																				1.64
-2004																				1.641
-2003																				1.642
-2002																				1.643
-2001																				1.644
-2000																				1.645
-1999																				1.646
-1998																				1.647
-1997																				1.648
-1996																				1.649
-1995																				1.65
-1994																				1.651
-1993																				1.652
-1992																				1.653
-1991																				1.654
-1990																				1.655
-1989																				1.656
-1988																				1.657
-1987																				1.658
-1986																				1.659
-1985																				1.66
-1984																				1.661
-1983																				1.662
-1982																				1.663
-1981																				1.664
-1980																				1.665
-1979																				1.666
-1978																				1.667
-1977																				1.668
-1976																				1.669
-1975																				1.67
-1974																				1.671
-1973																				1.672
-1972																				1.673
-1971																				1.674
-1970																				1.675
-1969																				1.676
-1968																				1.677
-1967																				1.678
-1966																				1.679
-1965																				1.68
-1964																				1.681
-1963																				1.682
-1962																				1.683
-1961																				1.684
-1960																				1.685
-1959																				1.686
-1958																				1.687
-1957																				1.688
-1956																				1.689
-1955																				1.69
-1954																				1.691
-1953																				1.692
-1952																				1.693
-1951																				1.694
-1950																				1.695
-1949																				1.696
-1948																				1.697
-1947																				1.698
-1946																				1.699
-1945																				1.7
-1944																				1.701
-1943																				1.702
-1942																				1.703
-1941																				1.704
-1940																				1.705
-1939																				1.706
-1938																				1.707
-1937																				1.708
-1936																				1.709
-1935																				1.71
-1934																				1.711
-1933																				1.712
-1932																				1.713
-1931																				1.714
-1930																				1.715
-1929																				1.716
-1928																				1.717
-1927																				1.718
-1926																				1.719
-1925																				1.72
-1924																				1.721
-1923																				1.722
-1922																				1.723
-1921																				1.724
-1920																				1.725
-1919																				1.726
-1918																				1.727
-1917																				1.728
-1916																				1.729
-1915																				1.73
-1914																				1.731
-1913																				1.732
-1912																				1.733
-1911																				1.734
-1910																				1.735
-1909																				1.736
-1908																				1.737
-1907																				1.738
-1906																				1.739
-1905																				1.74
-1904																				1.741
-1903																				1.742
-1902																				1.743
-1901																				1.744
-1900																				1.745
-1899																				1.746
-1898																				1.747
-1897																				1.748
-1896																				1.749
-1895																				1.75
-1894																				1.751
-1893																				1.752
-1892																				1.753
-1891																				1.754
-1890																				1.755
-1889																				1.756
-1888																				1.757
-1887																				1.758
-1886																				1.759
-1885																				1.76
-1884																				1.761
-1883																				1.762
-1882																				1.763
-1881																				1.764
-1880																				1.765
-1879																				1.766
-1878																				1.767
-1877																				1.768
-1876																				1.769
-1875																				1.77
-1874																				1.771
-1873																				1.772
-1872																				1.773
-1871																				1.774
-1870																				1.775
-1869																				1.776
-1868																				1.777
-1867																				1.778
-1866																				1.779
-1865																				1.78
-1864																				1.781
-1863																				1.782
-1862
-1861
-1860
-1859
-1858
-1857
-1856
-1855
-1854
-1853
-1852
-1851
-1850
-1849
-1848
-1847
-1846
-1845
-1844
-1843
-1842
-1841
-1840
-1839
-1838
-1837
-1836
-1835
-1834
-1833
-1832
-1831
-1830
-1829
-1828
-1827
-1826
-1825
-1824
-1823
-1822
-1821
-1820
-1819
-1818
-1817
-1816
-1815
-1814
-1813
-1812
-1811
-1810
-1809
-1808
-1807
-1806
-1805
-1804
-1803
-1802
-1801
-1800
-1799
-1798
-1797
-1796
-1795
-1794
-1793
-1792
-1791
-1790
-1789
-1788
-1787
-1786
-1785
-1784
-1783
-1782
-1781
-1780
-1779
-1778
-1777
-1776
-1775
-1774
-1773
-1772
-1771
-1770
-1769
-1768
-1767
-1766
-1765
-1764
-1763
-1762
-1761
-1760
-1759
-1758
-1757
-1756
-1755
-1754
-1753
-1752
-1751
-1750
-1749
-1748
-1747
-1746
-1745
-1744
-1743
-1742
-1741
-1740
-1739
-1738
-1737
-1736
-1735
-1734
-1733
-1732
-1731
-1730
-1729
-1728
-1727
-1726
-1725
-1724
-1723
-1722
-1721
-1720
-1719
-1718
-1717
-1716
-1715
-1714
-1713
-1712
-1711
-1710
-1709
-1708
-1707
-1706
-1705
-1704
-1703
-1702
-1701
-1700
-1699
-1698
-1697
-1696
-1695
-1694
-1693
-1692
-1691
-1690
-1689
-1688
-1687
-1686
-1685
-1684
-1683
-1682
-1681
-1680
-1679
-1678
-1677
-1676
-1675
-1674
-1673
-1672
-1671
-1670
-1669
-1668
-1667
-1666
-1665
-1664
-1663
-1662
-1661
-1660
-1659
[truncated: 1,659 more rows]

## Sheet: Fig 7-Species Comparison Data
LC - 50%	NEO - 70%	tg- 90%	VA - 50	time		LC-90	NC-90	tg- 90%	VA-90
r/R	r/R	r/R	r/R			r/R	r/R	r/R	r/R
1	1	1	1	0		1	1	1	1
1.01348	0.999934	1.27557	1.0094	0.001	0.001	1.13528	1.07146	1.27557	1.16506
1.01395	0.998716	1.40418	1.0094	0.002		1.31368	1.14834	1.40418	1.38205
1.01945	1.00184	1.40258	1.0094	0.003		1.41777	1.21387	1.40258	1.47144
1.02031	1.00363	1.39747	1.0078	0.004		1.475	1.247	1.39747	1.52398
1.01392	1.0052	1.39902	1.00738	0.005		1.51156	1.27927	1.39902	1.56961
1.01082	1.00841	1.4163	1.00829	0.006		1.53164	1.3108	1.4163	1.60454
1.01716	1.01164	1.41265	1.00783	0.007		1.55628	1.32861	1.41265	1.62284
1.02357	1.01501	1.41112	1.00716	0.008		1.56785	1.349	1.41112	1.65003
1.02159	1.02037	1.46382	1.00279	0.009		1.58502	1.36251	1.46382	1.66391
1.0197	1.02336	1.45144	1.00784	0.01		1.59599	1.37667	1.45144	1.68062
1.01944	1.03178	1.46471	1.00334	0.011		1.62514	1.38684	1.46471	1.6975
1.01781	1.03692	1.50024	1.00454	0.012		1.63734	1.39912	1.50024	1.70633
1.01788	1.04053	1.51206	1.0071	0.013		1.64966	1.41086	1.51206	1.7174
1.01707	1.04564	1.50957	1.01383	0.014		1.66013	1.41819	1.50957	1.7258
1.01282	1.05047	1.50555	1.00275	0.015		1.6739	1.42335	1.50555	1.75005
1.01106	1.05601	1.49897	1.00387	0.016		1.68569	1.43313	1.49897	1.7556
1.01147	1.06	1.51864	1.00027	0.017		1.69265	1.4414	1.51864	1.76391
1.01033	1.06654	1.51895	1.00364	0.018		1.70056	1.45099	1.51895	1.77619
1.01751	1.07176	1.52145	1.00364	0.019		1.70727	1.45428	1.52145	1.77974
1.02628	1.07753	1.52592	1.00364	0.02		1.70828	1.46367	1.52592	1.78713
1.02757	1.07607	1.53466	1.00364	0.021		1.71245	1.47295	1.53466	1.79686
1.01803	1.07974	1.53	1.00278	0.022		1.71417	1.47544	1.53	1.80167
1.0095	1.08879	1.52343	1.00521	0.023		1.72935	1.4745	1.52343	1.80534
1.01202	1.09494	1.52384	1.00505	0.024		1.73162	1.48024	1.52384	1.81318
1.01092	1.09387	1.53777	1.00687	0.025		1.74188	1.48851	1.53777	1.81762
1.01845	1.09792	1.53432	0.998762	0.026		1.74648	1.49676	1.53432	1.82527
1.0098	1.10305	1.53418	1.00429	0.027		1.75059	1.50458	1.53418	1.8274
1.01028	1.10628	1.53403	0.995699	0.028		1.75141	1.49422	1.53403	1.83099
1.01193	1.10948	1.57533	0.995409	0.029		1.75923	1.50056	1.57533	1.84527
1.01877	1.11259	1.5421	0.995699	0.03		1.76449	1.51551	1.5421	1.84822
1.01947	1.11707	1.52759	0.996061	0.031		1.76627	1.51814	1.52759	1.85325
1.01697	1.12298	1.53275	0.995409	0.032		1.76718	1.51082	1.53275	1.86011
1.01686	1.12364	1.53088	0.996127	0.033		1.76856	1.51834	1.53088	1.85943
1.01995	1.12794	1.52551	1.00043	0.034		1.77855	1.52907	1.52551	1.85604
1.02067	1.12908	1.53943	1.00082	0.035		1.76796	1.53589	1.53943	1.86401
1.02609	1.13315	1.541	1.00082	0.036		1.7696	1.53564	1.541	1.87359
1.02636	1.13452	1.54205	1.00208	0.037		1.76535	1.53892	1.54205	1.87877
1.02509	1.14007	1.59469	1.00118	0.038		1.76681	1.53684	1.59469	1.88037
1.02899	1.1453	1.56089	1.00254	0.039		1.76822	1.53732	1.56089	1.88229
1.02912	1.148	1.55031	1.0022	0.04		1.7695	1.53513	1.55031	1.88357
1.02736	1.15189	1.54406	1.00212	0.041		1.76897	1.53982	1.54406	1.88271
1.03216	1.15398	1.56743	1.00184	0.042		1.77308	1.54399	1.56743	1.88807
1.03008	1.15547	1.56763	1.00673	0.043		1.77511	1.54579	1.56763	1.89759
1.03	1.15788	1.54732	1.00785	0.044		1.777	1.54771	1.54732	1.9034
1.03172	1.16234	1.57238	1.00814	0.045		1.78129	1.54977	1.57238	1.90042
1.03331	1.16515	1.55528	1.00715	0.046		1.78454	1.54797	1.55528	1.90713
1.03475	1.16466	1.56168	1.00691	0.047		1.79111	1.55847	1.56168	1.91226
1.03289	1.16775	1.55765	1.00745	0.048		1.78919	1.56108	1.55765	1.91251
1.03341	1.17004	1.56114	1.00777	0.049		1.78747	1.55841	1.56114	1.91678
1.03233	1.1745	1.55584	1.00269	0.05		1.78781	1.56135	1.55584	1.92663
1.0327	1.18205	1.5534	1.00447	0.051		1.79421	1.56452	1.5534	1.92577
1.03674	1.18322	1.5539	1.00307	0.052		1.79568	1.56343	1.5539	1.9232
1.03333	1.18574	1.54936	1.00092	0.053		1.80273	1.56185	1.54936	1.91971
1.04139	1.18899	1.55462	1.00131	0.054		1.80245	1.55895	1.55462	1.93191
1.03989	1.1923	1.54131	1.00826	0.055		1.80316	1.56376	1.54131	1.93214
1.03964	1.19423	1.55487	1.00113	0.056		1.80486	1.56985	1.55487	1.93789
1.04198	1.19629	1.55596	1.00566	0.057		1.80764	1.57522	1.55596	1.93752
1.04223	1.1975	1.54661	1.00323	0.058		1.80649	1.58896	1.54661	1.94001
1.04137	1.20379	1.55447	1.00606	0.059		1.80664	1.58685	1.55447	1.94091
1.03967	1.2042	1.55355	1.00606	0.06		1.80707	1.59158	1.55355	1.94684
1.04306	1.20911	1.55893	1.00606	0.061		1.80809	1.59282	1.55893	1.95101
1.04348	1.2155	1.55389	1.01013	0.062		1.81155	1.59706	1.55389	1.95286
1.04603	1.22173	1.5531	1.00607	0.063		1.81231	1.59866	1.5531	1.95175
1.0453	1.22153	1.55848	1.00584	0.064		1.818	1.59896	1.55848	1.95896
1.04493	1.2219	1.55389	1.0055	0.065		1.81897	1.60441	1.55389	1.95631
1.0465	1.223	1.55242	1.00107	0.066		1.81976	1.60879	1.55242	1.96064
1.05605	1.22499	1.5535	1.0008	0.067		1.81813	1.60849	1.5535	1.96323
1.05818	1.22576	1.55245	0.998328	0.068		1.88349	1.6081	1.55245	1.96838
1.059	1.22793	1.55889	1.00021	0.069		1.82311	1.6086	1.55889	1.96559
1.05931	1.23555	1.55269	0.998951	0.07		1.81996	1.6141	1.55269	1.96937
1.05845	1.23072	1.55872	0.997479	0.071		1.8241	1.61647	1.55872	1.96783
1.06513	1.23739	1.55389	0.995217	0.072		1.82305	1.61509	1.55389	1.97717
1.06713	1.24028	1.55408	0.995495	0.073		1.82427	1.62104	1.55408	1.9765
1.06608	1.23877	1.55459	0.995085	0.074		1.82453	1.61883	1.55459	1.98143
1.06502	1.24306	1.54816	1.00154	0.075		1.82534	1.62535	1.54816	1.97652
1.06679	1.24576	1.54814	1.00258	0.076		1.82637	1.62658	1.54814	1.97715
1.06755	1.24707	1.55393	1.00274	0.077		1.82654	1.62945	1.55393	1.98275
1.06822	1.24896	1.55478	1.00524	0.078		1.82804	1.63061	1.55478	1.98738
1.07082	1.24738	1.55496	1.00375	0.079		1.8301	1.62674	1.55496	1.98898
1.07249	1.24554	1.55256	1.00524	0.08		1.83318	1.63085	1.55256	1.98641
1.07022	1.25084	1.55409	1.00768	0.081		1.83433	1.6371	1.55409	1.99345
1.0673	1.25284	1.55413	1.00749	0.082		1.83405	1.63238	1.55413	1.98857
1.07148	1.25263	1.55271	1.00202	0.083		1.83592	1.6423	1.55271	1.99727
1.0745	1.25217	1.55513	1.00226	0.084		1.84204	1.64251	1.55513	1.99663
1.07501	1.25303	1.55339	1.00157	0.085		1.84348	1.64393	1.55339	2.00223
1.07213	1.25304	1.55461	1.00229	0.086		1.84211	1.64254	1.55461	1.995
1.07557	1.25289	1.55153	1.0086	0.087		1.84368	1.64668	1.55153	1.99797
1.07842	1.25336	1.55363	1.00272	0.088		1.84245	1.64565	1.55363	2.00179
1.07933	1.25479	1.55421	1.00608	0.089		1.84355	1.64981	1.55421	1.99694
1.07648	1.25702	1.55852	1.00621	0.09		1.84367	1.65201	1.55852	2.00315
1.07804	1.2611	1.55566	1.00673	0.091		1.84338	1.64901	1.55566	2.00211
1.08056	1.26325	1.55397	1.00696	0.092		1.84761	1.65008	1.55397	2.00401
1.07929	1.26528	1.55553	1.00643	0.093		1.85159	1.65141	1.55553	2.00629
1.07964	1.26525	1.56282	1.00113	0.094		1.85548	1.65195	1.56282	2.00786
1.0857	1.26614	1.56099	1.0049	0.095		1.8531	1.65667	1.56099	2.00958
1.0799	1.26891	1.56704	1.00026	0.096		1.86016	1.65707	1.56704	2.01369
1.08235	1.27232	1.55453	1.00549	0.097		1.85339	1.66195	1.55453	2.01472
1.08927	1.27089	1.55633	1.00892	0.098		1.85962	1.65809	1.55633	2.0136
1.0968	1.27702	1.56035	1.00892	0.099		1.87089	1.6632	1.56035	2.01087
1.09679	1.27669	1.55899	1.00899	0.1		1.85966	1.66702	1.55899	2.01877
1.09573	1.27781	1.55875	1.00817	0.101		1.87017	1.66886	1.55875	2.02288
1.0968	1.2747	1.56035	1.00804	0.102		1.86923	1.66937	1.56035	2.02711
1.09821	1.27537	1.55964	1.00443	0.103		1.86709	1.66505	1.55964	2.02017
1.09858	1.27603	1.56059	1.00227	0.104		1.87254	1.66408	1.56059	2.02369
1.09999	1.27648	1.55968	1.00241	0.105		1.87062	1.67271	1.55968	2.0207
1.10119	1.28151	1.55971	1.00019	0.106		1.87496	1.66821	1.55971	2.02143
1.09755	1.28077	1.55923	1.00025	0.107		1.87522	1.67002	1.55923	2.02965
1.09824	1.28224	1.55944	0.999652	0.108		1.87818	1.67175	1.55944	2.0245
1.09903	1.28734	1.55943	0.999592	0.109		1.8781	1.66903	1.55943	2.02208
1.10371	1.28988	1.56057	0.99819	0.11		1.87776	1.67139	1.56057	2.02923
1.1047	1.28844	1.55967	1.00007	0.111		1.88211	1.67216	1.55967	2.03253
1.10048	1.29003	1.55924	0.999565	0.112		1.88176	1.67388	1.55924	2.03704
1.1085	1.29129	1.55881	1.00145	0.113		1.8846	1.67184	1.55881	2.02969
1.11216	1.29398	1.55881	1.00141	0.114		1.90012	1.67213	1.55881	2.03822
1.11706	1.2972	1.55785	0.999694	0.115		1.90102	1.67763	1.55785	2.03668
1.11355	1.29704	1.55809	1.0023	0.116		1.92395	1.67752	1.55809	2.03516
1.10574	1.2992	1.55809	1.0023	0.117		1.90212	1.67721	1.55809	2.03624
1.10487	1.29854	1.55881	1.00313	0.118		1.88404	1.67709	1.55881	2.04699
1.11558	1.29668	1.55877	1.00225	0.119		1.88064	1.67963	1.55877	2.03385
1.11773	1.30224	1.55853	1.00294	0.12		1.88453	1.68213	1.55853	2.03641
1.11779	1.30323	1.55924	1.00324	0.121		1.88474	1.68274	1.55924	2.04338
1.1259	1.30645	1.55943	1.00463	0.122		1.88073	1.68409	1.55943	2.04042
1.11348	1.31097	1.55971	1.00463	0.123		1.88539	1.68262	1.55971	2.04082
1.11564	1.30961	1.56015	1.00276	0.124		1.88912	1.6798	1.56015	2.05496
1.11538	1.30915	1.55988	0.998896	0.125		1.88625	1.69256	1.55988	2.05667
1.11656	1.31513	1.56015	1.00295	0.126		1.89256	1.69158	1.56015	2.04903
1.11691	1.31279	1.55943	1.0001	0.127		1.89108	1.6919	1.55943	2.04992
1.11356	1.31336	1.55899	0.99926	0.128		1.8937	1.69473	1.55899	2.05099
1.1178	1.31661	1.55971	0.998564	0.129		1.89526	1.695	1.55971	2.05669
1.11633	1.3183	1.55809	0.998669	0.13		1.89974	1.6985	1.55809	2.06295
1.12019	1.32122	1.55899	0.998662	0.131		1.90088	1.69894	1.55899	2.0507
1.13064	1.32175	1.55923	1.00074	0.132		1.89667	1.69997	1.55923	2.05314
1.1318	1.32468	1.55875	1.00074	0.133		1.89772	1.69913	1.55875	2.0511
1.13401	1.32744	1.55875	0.998932	0.134		1.90023	1.70079	1.55875	2.05557
1.13797	1.3321	1.55875	1.00406	0.135		1.90167	1.69894	1.55875	2.06453
1.1373	1.33625	1.55944	1.00334	0.136		1.90022	1.69701	1.55944	2.06726
1.14001	1.33192	1.55881	1.00421	0.137		1.90223	1.69502	1.55881	2.05013
1.13946	1.33766	1.55881	1.00421	0.138		1.90238	1.69644	1.55881	2.06429
1.14118	1.33072	1.55881	1.00489	0.139		1.90426	1.70056	1.55881	2.07882
1.14519	1.33487	1.55833	1.00489	0.14		1.90218	1.69863	1.55833	2.06021
1.14393	1.33194	1.55809	0.999914	0.141		1.90444	1.70237	1.55809	2.05459
1.14491	1.33836	1.55833	0.998796	0.142		1.90249	1.70132	1.55833	2.06782
1.14344	1.33634	1.55809	0.998796	0.143		1.90597	1.70345	1.55809	2.06734
1.14808	1.33819	1.55924	0.998796	0.144		1.9044	1.70119	1.55924	2.07695
1.14848	1.34159	1.55809	0.998291	0.145		1.9068	1.70326	1.55809	2.07328
1.14948	1.33564	1.55809	1.00231	0.146		1.90706	1.70841	1.55809	2.07888
1.15343	1.34699	1.55764	1.0021	0.147		1.91608	1.70708	1.55764	2.07781
1.14597	1.34541	1.55836	1.00279	0.148		1.91613	1.70583	1.55836	2.06627
1.15397	1.34926	1.55585	1.00055	0.149		1.91803	1.70975	1.55585	2.0695
1.15522	1.34889	1.55561	1.00152	0.15		1.91894	1.71139	1.55561	2.08167
1.15235	1.34237	1.55785	1.0022	0.151		1.92067	1.71284	1.55785	2.07324
1.14863	1.34677	1.5574	1.00132	0.152		1.92148	1.71592	1.5574	2.07626
1.15264	1.34589	1.55764	1.00429	0.153		1.92229	1.71867	1.55764	2.08294
1.15435	1.34729	1.55836	0.998607	0.154		1.92081	1.71656	1.55836	2.07979
1.15447	1.34632	1.55836	1.00168	0.155		1.92067	1.71804	1.55836	2.07814
1.15369	1.34413	1.55881	1.00083	0.156		1.91839	1.7174	1.55881	2.07374
1.15754	1.34478	1.55853	0.999579	0.157		1.91893	1.72407	1.55853	2.06747
1.15662	1.34886	1.55924	1.00147	0.158		1.9212	1.72429	1.55924	2.08102
1.16158	1.35061	1.55853	1.00178	0.159		1.92237	1.72268	1.55853	2.08355
1.16144	1.35288	1.55853	0.999922	0.16		1.92667	1.72171	1.55853	2.08316
1.16439	1.35489	1.55808	1.00222	0.161		1.92509	1.72119	1.55808	2.07544
1.16527	1.35519	1.55853	1.00212	0.162		1.92811	1.72512	1.55853	2.08829
1.16081	1.35407	1.55808	1.00054	0.163		1.92884	1.72282	1.55808	2.08796
1.1666	1.35632	1.55808	0.999616	0.164		1.92697	1.72597	1.55808	2.08902
1.17013	1.35641	1.55809	1.00309	0.165		1.92946	1.72834	1.55809	2.0872
1.16997	1.35916	1.55853	1.00169	0.166		1.92952	1.72654	1.55853	2.09402
1.16481	1.35643	1.55809	1.00242	0.167		1.92972	1.72488	1.55809	2.08452
1.16707	1.35917	1.55809	1.00185	0.168		1.92904	1.72731	1.55809	2.09482
1.16788	1.36012	1.55809	1.00542	0.169		1.92927	1.72664	1.55809	2.0897
1.17159	1.35958	1.55881	1.00087	0.17		1.92915	1.72734	1.55881	2.07871
1.17121	1.35367	1.55809	1.00458	0.171		1.93088	1.72938	1.55809	2.07849
1.1714	1.35902	1.55809	1.00956	0.172		1.93187	1.73006	1.55809	2.08439
1.17262	1.36038	1.55809	1.0078	0.173		1.93114	1.72952	1.55809	2.07522
1.1639	1.36614	1.55853	1.01081	0.174		1.92969	1.72838	1.55853	2.09432
1.16956	1.36584	1.55853	1.01093	0.175		1.93605	1.72864	1.55853	2.07842
1.16889	1.36636	1.55853	1.00938	0.176		1.93846	1.72934	1.55853	2.09006
1.16862	1.36478	1.55877	1.01272	0.177		1.93865	1.73366	1.55877	2.08925
1.17174	1.36476	1.55896	1.01315	0.178		1.9329	1.73741	1.55896	2.09692
1.17293	1.36537	1.55805	1.00989	0.179		1.93606	1.73532	1.55805	2.0933
1.17266	1.36626	1.55805	1.00927	0.18		1.93519	1.73678	1.55805	2.0922
1.18377	1.3659	1.55809	1.0081	0.181		1.94026	1.73744	1.55809	2.09267
1.18475	1.36745	1.55881	1.00902	0.182		1.94085	1.73702	1.55881	2.09735
1.18535	1.37066	1.55809	1.00228	0.183		1.93997	1.73667	1.55809	2.09675
1.19148	1.37083	1.55809	1.00149	0.184		1.93996	1.73927	1.55809	2.09695
1.18815	1.37011	1.55809	1.00149	0.185		1.94281	1.74231	1.55809	2.08221
1.18814	1.36977	1.55881	1.00793	0.186		1.94272	1.74247	1.55881	2.0823
1.18987	1.36937	1.55809	1.00271	0.187		1.94301	1.74055	1.55809	2.09636
1.18775	1.36695	1.55809	1.00541	0.188		1.94321	1.74285	1.55809	2.09682
1.18918	1.36653	1.55809	1.00295	0.189		1.94536	1.7473	1.55809	2.10338
1.18799	1.36973	1.55853	1.00343	0.19		1.94341	1.74657	1.55853	2.10263
1.18807	1.36971	1.55853	1.00759	0.191		1.94828	1.74441	1.55853	2.0814
1.18766	1.37097	1.55896	1.00623	0.192		1.9501	1.74448	1.55896	2.10729
1.18635	1.37088	1.55808	1.00824	0.193		1.94968	1.74381	1.55808	2.09708
1.19326	1.3754	1.5576	1.00376	0.194		1.95128	1.74455	1.5576	2.09816
1.19364	1.37198	1.56172	1.01043	0.195		1.95054	1.73937	1.56172	2.098
1.19439	1.37814	1.56172	1.00417	0.196		1.95071	1.74167	1.56172	2.10523
1.20035	1.37843	1.55808	1.00557	0.197		1.95369	1.74589	1.55808	2.09985
1.20431	1.38294	1.55716	1.01025	0.198		1.95814	1.7461	1.55716	2.1084
1.20848	1.385	1.55764	1.00971	0.199		1.95535	1.74688	1.55764	2.11036
1.19974	1.3857	1.55764	1.00935	0.2		1.95556	1.74793	1.55764	2.12128
1.19681	1.38737	1.55764	1.00905	0.201		1.95467	1.75041	1.55764	2.11376
1.2038	1.38813	1.55836	1.00989	0.202		1.95063	1.75059	1.55836	2.1144
1.20589	1.38695	1.55809	1.01061	0.203		1.94959	1.74929	1.55809	2.11942
1.20577	1.38875	1.55809	1.01022	0.204		1.95	1.74957	1.55809	2.12398
1.20093	1.39031	1.55853	1.01032	0.205		1.94986	1.75153	1.55853	2.1113
1.20784	1.39169	1.55924	1.01074	0.206		1.95288	1.75144	1.55924	2.11325
1.20745	1.39263	1.55809	1.01002	0.207		1.95351	1.753	1.55809	2.11248
1.20713	1.39578	1.55809	1.00516	0.208		1.9547	1.75234	1.55809	2.1092
1.21403	1.39539	1.55853	1.01152	0.209		1.95333	1.75456	1.55853	2.11932
1.21744	1.3945	1.55853	1.01162	0.21		1.95418	1.75484	1.55853	2.11698
1.21427	1.39734	1.55853	1.01075	0.211		1.9696	1.75914	1.55853	2.11854
1.2155	1.39729	1.55805	1.01031	0.212		1.95498	1.75596	1.55805	2.12039
1.21263	1.39562	1.55764	1.01008	0.213		1.9716	1.75729	1.55764	2.11789
1.20669	1.39821	1.55716	1.01226	0.214		1.97543	1.75697	1.55716	2.12734
1.21747	1.39859	1.55809	1.01034	0.215		1.98275	1.759	1.55809	2.12223
1.21781	1.40146	1.55809	1.01174	0.216		1.97731	1.75858	1.55809	2.11771
1.22316	1.40587	1.55809	1.008	0.217		1.98342	1.75829	1.55809	2.12972
1.21808	1.40489	1.55809	1.00839	0.218		1.98187	1.75797	1.55809	2.12963
1.21736	1.40531	1.55809	1.00965	0.219		1.98631	1.75803	1.55809	2.13037
1.22178	1.40379	1.55809	1.01054	0.22		1.98479	1.75869	1.55809	2.12055
1.21996	1.40801	1.55809	1.01313	0.221		1.97899	1.75881	1.55809	2.1184
1.22576	1.40939	1.55764	1.00973	0.222		1.98291	1.75814	1.55764	2.12184
1.22499	1.41127	1.55764	1.01085	0.223		1.97983	1.76115	1.55764	2.12852
1.22889	1.41636	1.55809	1.01632	0.224		1.98386	1.76102	1.55809	2.12082
1.2337	1.41556	1.55983	1.01632	0.225		1.97785	1.76218	1.55983	2.11755
1.22474	1.41867	1.55832	1.01887	0.226		1.98066	1.76065	1.55832	2.12867
1.22572	1.42104	1.55808	1.01454	0.227		1.98045	1.7611	1.55808	2.11467
1.23206	1.42046	1.55853	1.01843	0.228		1.97958	1.7627	1.55853	2.10915
1.23227	1.424	1.56263	1.01886	0.229		1.98322	1.7639	1.56263	2.12242
1.23573	1.42223	1.56263	1.01896	0.23		1.98243	1.7622	1.56263	2.1218
1.23827	1.41666	1.55716	1.01975	0.231		1.98924	1.76239	1.55716	2.13368
1.22987	1.42108	1.55764	1.01543	0.232		1.99531	1.76277	1.55764	2.12828
1.22859	1.42305	1.55764	1.01783	0.233		1.99217	1.76261	1.55764	2.13241
1.23307	1.42611	1.55809	1.016	0.234		1.99618	1.76209	1.55809	2.12832
1.22036	1.42581	1.55853	1.00827	0.235		1.99398	1.76287	1.55853	2.13297
1.22835	1.42361	1.55853	1.00827	0.236		1.99527	1.76556	1.55853	2.12543
1.24385	1.42533	1.55853	1.00805	0.237		1.99482	1.76555	1.55853	2.11934
1.24497	1.42455	1.55853	1.00675	0.238		1.99862	1.76763	1.55853	2.13807
1.23882	1.42432	1.55805	1.00791	0.239		1.99775	1.7663	1.55805	2.12975
1.24087	1.42348	1.55809	1.00654	0.24		1.98867	1.76672	1.55809	2.12016
1.23536	1.42747	1.55809	1.01704	0.241		1.99105	1.76951	1.55809	2.13357
1.23682	1.42379	1.55853	1.01719	0.242		1.99675	1.76967	1.55853	2.13864
1.24269	1.42302	1.55853	1.01314	0.243		1.99473	1.76714	1.55853	2.12172
1.24168	1.43075	1.55853	1.01227	0.244		1.99078	1.77465	1.55853	2.14245
1.24049	1.42412	1.55805	1.01368	0.245		1.9963	1.7703	1.55805	2.12882
1.24221	1.42484	1.56172	1.0191	0.246		1.99861	1.77242	1.56172	2.1354
1.24135	1.42971	1.55761	1.0191	0.247		1.99885	1.77436	1.55761	2.14078
1.24914	1.42734	1.55809	1.01823	0.248		2.00078	1.77567	1.55809	2.14063
1.2505	1.42842	1.55809	1.01798	0.249		2.00404	1.77555	1.55809	2.13694
1.24157	1.42857	1.55809	1.01798	0.25		2.00342	1.77371	1.55809	2.14124
1.23293	1.43048	1.55881	1.01903	0.251		2.00269	1.77356	1.55881	2.13064
1.24455	1.42607	1.55853	1.01787	0.252		2.00293	1.77337	1.55853	2.14292
1.24584	1.42467	1.55853	1.01947	0.253		2.00783	1.77662	1.55853	2.13729
1.23601	1.42389	1.55853	1.01843	0.254		2.00705	1.77512	1.55853	2.13582
1.24373	1.4234	1.55853	1.01957	0.255		2.00458	1.77486	1.55853	2.13805
1.23606	1.42489	1.55809	1.01972	0.256		2.00737	1.77585	1.55809	2.12968
1.23673	1.42302	1.55809	1.01972	0.257		2.00619	1.77503	1.55809	2.14163
1.23407	1.42274	1.55809	1.01886	0.258		2.00234	1.77511	1.55809	2.13996
1.234	1.4231	1.55809	1.02103	0.259		2.00859	1.77517	1.55809	2.14256
1.2347	1.42299	1.55853	1.01943	0.26		2.00101	1.7775	1.55853	2.146
1.24437	1.42146	1.55853	1.02026	0.261		2.0041	1.77687	1.55853	2.14478
1.25284	1.42148	1.5622	1.02189	0.262		2.0033	1.7772	1.5622	2.14269
1.24586	1.42354	1.56172	1.02075	0.263		2.00781	1.77795	1.56172	2.13999
1.25468	1.42539	1.55809	1.01909	0.264		2.00921	1.77735	1.55809	2.15061
1.25552	1.42516	1.55764	1.01962	0.265		2.01142	1.77762	1.55764	2.13958
1.25813	1.42751	1.55764	1.01962	0.266		2.01256	1.7778	1.55764	2.14906
1.25926	1.42776	1.55585	1.02208	0.267		2.01014	1.77808	1.55585	2.15131
1.25825	1.42488	1.55808	1.01505	0.268		2.00948	1.77741	1.55808	2.14235
1.25463	1.42638	1.55853	1.01821	0.269		2.01602	1.77796	1.55853	2.14346
1.26014	1.42661	1.55853	1.016	0.27		2.01545	1.77767	1.55853	2.14664
1.2603	1.42861	1.56172	1.01495	0.271		2.01522	1.77816	1.56172	2.1462
1.26714	1.43133	1.56172	1.01524	0.272		2.00972	1.77764	1.56172	2.14477
1.26237	1.43342	1.55853	1.01619	0.273		2.00939	1.78059	1.55853	2.14807
1.26507	1.43044	1.55853	1.01718	0.274		2.00923	1.78243	1.55853	2.14502
1.25956	1.43563	1.55808	1.02343	0.275		2.01208	1.78495	1.55808	2.15004
1.26573	1.43745	1.55808	1.0247	0.276		2.0119	1.78554	1.55808	2.15121
1.27193	1.43509	1.56127	1.02072	0.277		2.01205	1.78711	1.56127	2.15262
1.27113	1.43929	1.56173	1.02344	0.278		2.01042	1.7883	1.56173	2.15626
1.2709	1.43611	1.56127	1.02081	0.279		2.01741	1.78741	1.56127	2.14503
1.25801	1.43711	1.56127	1.02202	0.28		2.01567	1.78681	1.56127	2.1438
1.26204	1.43881	1.55761	1.02268	0.281		2.01896	1.79031	1.55761	2.15565
1.27051	1.44265	1.55764	1.02103	0.282		2.0207	1.79079	1.55764	2.14041
1.27346	1.44296	1.55809	1.02108	0.283		2.02243	1.78918	1.55809	2.15421
1.27438	1.44445	1.55853	1.02092	0.284		2.02277	1.79108	1.55853	2.14763
1.2758	1.44803	1.55764	1.02092	0.285		2.02248	1.79174	1.55764	2.16073
1.27544	1.44671	1.55853	1.02232	0.286		2.02166	1.79148	1.55853	2.15687
1.27818	1.4506	1.55808	1.02182	0.287		2.02536	1.78943	1.55808	2.14445
1.27721	1.44731	1.55808	1.01871	0.288		2.02454	1.7921	1.55808	2.15005
1.27731	1.44813	1.55809	1.01861	0.289		2.02106	1.78992	1.55809	2.15675
1.27591	1.44749	1.55809	1.01203	0.29		2.02486	1.79444	1.55809	2.15816
1.27941	1.4479	1.55853	1.01638	0.291		2.0224	1.7919	1.55853	2.15509
1.27889	1.44986	1.55853	1.01881	0.292		2.02012	1.79285	1.55853	2.1562
1.2791	1.45163	1.55805	1.01757	0.293		2.01949	1.79466	1.55805	2.14607
1.27648	1.45064	1.55805	1.01731	0.294		2.02261	1.79399	1.55805	2.15565
1.27598	1.4514	1.56172	1.01741	0.295		2.02333	1.79463	1.56172	2.14756
1.27952	1.45549	1.5622	1.01738	0.296		2.02014	1.79423	1.5622	2.15782
1.28075	1.4572	1.5622	1.01738	0.297		2.02471	1.79586	1.5622	2.15935
1.27588	1.45947	1.55764	1.01833	0.298		2.02441	1.79523	1.55764	2.16352
1.27503	1.45942	1.55764	1.01806	0.299		2.02172	1.79719	1.55764	2.1528
1.28379	1.4582	1.55808	1.02013	0.3		2.02099	1.79472	1.55808	2.15735
1.28254	1.45896	1.55853	1.02013	0.301		2.02486	1.79673	1.55853	2.16851
1.27577	1.46076	1.55853	1.02019	0.302		2.02647	1.79552	1.55853	2.15782
1.28344	1.4626	1.55853	1.01945	0.303		2.02369	1.79667	1.55853	2.15667
1.28116	1.46071	1.55809	1.01939	0.304		2.02335	1.79663	1.55809	2.16044
1.28093	1.46458	1.55856	1.01836	0.305		2.02267	1.79573	1.55856	2.16311
1.28042	1.465	1.55809	1.02072	0.306		2.02404	1.79519	1.55809	2.16075
1.2834	1.46443	1.55809	1.01768	0.307		2.02713	1.79636	1.55809	2.16428
1.28298	1.46499	1.55809	1.01556	0.308		2.02437	1.79378	1.55809	2.16296
1.27282	1.46441	1.55853	1.0172	0.309		2.02785	1.79543	1.55853	2.16411
1.28347	1.46334	1.55853	1.01727	0.31		2.02919	1.7985	1.55853	2.16802
1.28802	1.46428	1.56172	1.0159	0.311		2.03034	1.79694	1.56172	2.17202
1.28089	1.46307	1.56308	1.01891	0.312		2.03276	1.79845	1.56308	2.16466
1.28054	1.46442	1.56159	1.02128	0.313		2.03278	1.80065	1.56159	2.16209
1.28613	1.46126	1.56308	1.01788	0.314		2.0332	1.79431	1.56308	2.165
1.28595	1.46119	1.5613	1.0186	0.315		2.03468	1.79769	1.5613	2.1723
1.28617	1.4602	1.56173	1.01588	0.316		2.03356	1.79682	1.56173	2.17249
1.27772	1.46576	1.55805	1.01604	0.317		2.03262	1.80202	1.55805	2.15952
1.28157	1.46702	1.56172	1.01587	0.318		2.03517	1.80003	1.56172	2.16668
1.28338	1.46567	1.56172	1.01515	0.319		2.03382	1.80273	1.56172	2.1663
1.28436	1.46014	1.56172	1.01733	0.32		2.03449	1.80139	1.56172	2.17308
1.2846	1.46471	1.56129	1.01787	0.321		2.03437	1.79995	1.56129	2.16899
1.28567	1.46118	1.5613	1.01743	0.322		2.03198	1.79984	1.5613	2.168
1.28412	1.46513	1.56129	1.01743	0.323		2.03409	1.81252	1.56129	2.16675
1.28232	1.46174	1.55809	1.01672	0.324		2.03588	1.80208	1.55809	2.16552
1.2821	1.46262	1.55853	1.01728	0.325		2.03319	1.80138	1.55853	2.16912
1.29358	1.46064	1.55853	1.01759	0.326		2.03479	1.80456	1.55853	2.16463
1.28415	1.46495	1.55899	1.01736	0.327		2.03506	1.81332	1.55899	2.16875
1.28841	1.46347	1.56173	1.02163	0.328		2.03451	1.8039	1.56173	2.16459
1.2971	1.46552	1.56173	1.01737	0.329		2.03645	1.80368	1.56173	2.16814
1.28829	1.46493	1.56265	1.0242	0.33		2.03474	1.80334	1.56265	2.16931
1.28767	1.46072	1.55809	1.0198	0.331		2.03343	1.80309	1.55809	2.16989
1.29555	1.46075	1.55716	1.02447	0.332		2.03888	1.81442	1.55716	2.1634
1.29546	1.4621	1.55809	1.0213	0.333		2.04205	1.80481	1.55809	2.17176
1.29638	1.46228	1.55853	1.0257	0.334		2.04159	1.81571	1.55853	2.17163
1.29856	1.45813	1.55853	1.01922	0.335		2.03815	1.81739	1.55853	2.16563
1.29957	1.45901	1.56177	1.0257	0.336		2.03797	1.81797	1.56177	2.17683
1.29902	1.45792	1.55858	1.01879	0.337		2.03835	1.80493	1.55858	2.17002
1.29739	1.46079	1.56696	1.01998	0.338		2.03832	1.81861	1.56696	2.17336
1.29993	1.45846	1.55858	1.02103	0.339		2.04252	1.81813	1.55858	2.17977
1.30149	1.45817	1.55858	1.02524	0.34		2.03966	1.81874	1.55858	2.17488
1.29813	1.461	1.55809	1.02821	0.341		2.04085	1.81917	1.55809	2.17525
1.3015	1.46059	1.55853	1.03013	0.342		2.0447	1.8188	1.55853	2.16876
1.29836	1.45831	1.55853	1.0284	0.343		2.04395	1.8203	1.55853	2.17569
1.29969	1.46145	1.56308	1.02966	0.344		2.04761	1.82008	1.56308	2.17018
1.30611	1.46393	1.56308	1.02633	0.345		2.04537	1.82029	1.56308	2.17614
1.29853	1.46142	1.56308	1.02499	0.346		2.04522	1.82024	1.56308	2.17508
1.29705	1.45962	1.56115	1.02514	0.347		2.04562	1.82067	1.56115	2.17525
1.30909	1.45925	1.55853	1.02506	0.348		2.04397	1.82058	1.55853	2.1839
1.30863	1.46242	1.55809	1.0244	0.349		2.0467	1.8214	1.55809	2.17272
1.31016	1.46442	1.55809	1.02278	0.35		2.04301	1.8216	1.55809	2.16973
1.30953	1.46693	1.55808	1.02275	0.351		2.04772	1.82253	1.55808	2.17627
1.30873	1.46858	1.55853	1.02275	0.352		2.04189	1.82165	1.55853	2.17355
1.30794	1.46833	1.56114	1.02351	0.353		2.04597	1.82231	1.56114	2.17283
1.30938	1.46495	1.56129	1.01993	0.354		2.04773	1.82222	1.56129	2.17592
1.30925	1.46727	1.56129	1.02666	0.355		2.04566	1.82242	1.56129	2.17604
1.313	1.47061	1.56173	1.02268	0.356		2.04705	1.82263	1.56173	2.18571
1.31349	1.46965	1.56172	1.0231	0.357		2.04734	1.82289	1.56172	2.17047
1.31291	1.47221	1.56159	1.02475	0.358		2.0477	1.82244	1.56159	2.1777
1.31066	1.47291	1.55876	1.02452	0.359		2.04646	1.82276	1.55876	2.18168
1.30847	1.47848	1.55876	1.01999	0.36		2.04899	1.82264	1.55876	2.17292
1.31672	1.47908	1.55876	1.01959	0.361		2.04156	1.82334	1.55876	2.17592
1.31108	1.47768	1.55876	1.02354	0.362		2.04383	1.82376	1.55876	2.18017
1.31313	1.47839	1.55876	1.02354	0.363		2.04997	1.82537	1.55876	2.18164
1.31944	1.47986	1.55876	1.02055	0.364		2.04909	1.82416	1.55876	2.1733
1.30988	1.48223	1.56085	1.02297	0.365		2.0496	1.82384	1.56085	2.17392
1.31804	1.48389	1.55856	1.02297	0.366		2.04474	1.82776	1.55856	2.17468
1.31952	1.48156	1.56129	1.02147	0.367		2.05153	1.82729	1.56129	2.17442
1.31923	1.48352	1.55809	1.02663	0.368		2.04848	1.82749	1.55809	2.1719
1.31686	1.48654	1.55809	1.026	0.369		2.05005	1.82818	1.55809	2.17772
1.31331	1.48427	1.56129	1.02782	0.37		2.04904	1.82921	1.56129	2.17882
1.32204	1.48739	1.56151	1.03209	0.371		2.04704	1.83107	1.56151	2.18357
1.31337	1.48655	1.56265	1.02886	0.372		2.05166	1.82854	1.56265	2.1772
1.32141	1.48831	1.55809	1.02409	0.373		2.04235	1.83036	1.55809	2.1749
1.31419	1.48869	1.55948	1.02446	0.374		2.04376	1.83177	1.55948	2.17288
1.32068	1.49073	1.55805	1.02453	0.375		2.04931	1.83195	1.55805	2.17943
1.32555	1.49182	1.55943	1.03103	0.376		2.04396	1.83349	1.55943	2.17958
1.3238	1.49142	1.56398	1.02827	0.377		2.05005	1.83199	1.56398	2.18498
1.31678	1.49115	1.55876	1.03055	0.378		2.04535	1.83368	1.55876	2.1888
1.32628	1.49501	1.56158	1.03095	0.379		2.05081	1.8357	1.56158	2.17981
1.32888	1.49443	1.55876	1.03167	0.38		2.05432	1.83452	1.55876	2.18346
1.32701	1.49484	1.56115	1.03037	0.381		2.06883	1.83566	1.56115	2.18377
1.32764	1.49651	1.55856	1.02679	0.382		2.06602	1.83543	1.55856	2.1851
1.32737	1.49469	1.55809	1.0271	0.383		2.05234	1.8358	1.55809	2.18123
1.32434	1.49536	1.55764	1.03097	0.384		2.06128	1.83626	1.55764	2.18247
1.32612	1.49488	1.55809	1.03092	0.385		2.05763	1.83626	1.55809	2.18999
1.3326	1.49219	1.56128	1.02751	0.386		2.05676	1.8354	1.56128	2.18504
1.33315	1.49444	1.55809	1.02744	0.387		2.06711	1.83679	1.55809	2.18952
1.33408	1.49674	1.56128	1.02548	0.388		2.05601	1.83598	1.56128	2.18791
1.33517	1.49848	1.56084	1.02772	0.389		2.06601	1.83316	1.56084	2.18622
1.33504	1.49956	1.55809	1.02649	0.39		2.05706	1.83371	1.55809	2.19237
1.33546	1.49888	1.55809	1.0255	0.391		2.05695	1.83318	1.55809	2.1861
1.32946	1.49941	1.55853	1.027	0.392		2.07081	1.83437	1.55853	2.18068
1.33472	1.49861	1.55899	1.02668	0.393		2.07529	1.83481	1.55899	2.18064
1.33503	1.49711	1.55876	1.02706	0.394		2.06074	1.83514	1.55876	2.1883
1.33525	1.49554	1.56308	1.02844	0.395		2.07453	1.83747	1.56308	2.18475
1.33536	1.4952	1.55876	1.03194	0.396		2.07151	1.83587	1.55876	2.18605
1.3343	1.4963	1.55831	1.02946	0.397		2.07315	1.83519	1.55831	2.1878
1.33576	1.49626	1.55876	1.03211	0.398		2.07048	1.83675	1.55876	2.19468
1.33366	1.49402	1.55832	1.03068	0.399		2.06858	1.83669	1.55832	2.18638
1.33435	1.49388	1.55856	1.03476	0.4		2.0703	1.83801	1.55856	2.19226
1.33501	1.49431	1.55764	1.02913	0.401		2.07044	1.83849	1.55764	2.19814
1.33582	1.4923	1.55853	1.02905	0.402		2.06771	1.83824	1.55853	2.19152
1.34111	1.49397	1.56172	1.02827	0.403		2.07102	1.84158	1.56172	2.19421
1.33757	1.49418	1.56313	1.0281	0.404		2.0746	1.83936	1.56313	2.19522
1.33772	1.49379	1.55892	1.02799	0.405		2.06325	1.84158	1.55892	2.1935
1.33825	1.49695	1.56961	1.02739	0.406		2.07563	1.83934	1.56961	2.19235
1.33807	1.49529	1.56589	1.0298	0.407		2.0731	1.83876	1.56589	2.18803
1.33738	1.49438	1.55869	1.0317	0.408		2.07294	1.84168	1.55869	2.18509
1.33572	1.49449	1.56739	1.03305	0.409		2.0755	1.84152	1.56739	2.19046
1.33747	1.49633	1.56172	1.03513	0.41		2.07345	1.84347	1.56172	2.19406
1.33869	1.49463	1.55876	1.03558	0.411		2.07265	1.84323	1.55876	2.1988
1.33885	1.49728	1.56202	1.03537	0.412		2.07591	1.84489	1.56202	2.18742
1.34602	1.49608	1.55876	1.03408	0.413		2.07436	1.84306	1.55876	2.18864
1.34913	1.49305	1.55833	1.03405	0.414		2.07479	1.84303	1.55833	2.18958
1.35064	1.49564	1.5607	1.03449	0.415		2.07509	1.84534	1.5607	2.19125
1.34267	1.49363	1.55832	1.03257	0.416		2.07813	1.84245	1.55832	2.1943
1.3391	1.49368	1.55764	1.0327	0.417		2.06641	1.84321	1.55764	2.19817
1.34306	1.49439	1.55764	1.02897	0.418		2.07788	1.84261	1.55764	2.19458
1.35593	1.49606	1.55809	1.0323	0.419		2.07324	1.84299	1.55809	2.20384
1.34126	1.49631	1.55764	1.03035	0.42		2.07538	1.84348	1.55764	2.2087
1.33967	1.49601	1.55764	1.03038	0.421		2.07802	1.84621	1.55764	2.19688
1.34424	1.49959	1.56115	1.03159	0.422		2.07732	1.8454	1.56115	2.20045
1.3549	1.4988	1.56129	1.03117	0.423		2.07813	1.84599	1.56129	2.19062
1.35584	1.50058	1.55809	1.03769	0.424		2.07404	1.84522	1.55809	2.19924
1.34674	1.49767	1.55876	1.03801	0.425		2.07795	1.84539	1.55876	2.19989
1.34566	1.5001	1.56172	1.0376	0.426		2.07908	1.84519	1.56172	2.19853
1.35595	1.49954	1.55876	1.0376	0.427		2.07705	1.8459	1.55876	2.20956
1.34387	1.50066	1.55876	1.03773	0.428		2.07864	1.84221	1.55876	2.20378
1.34651	1.50007	1.55876	1.03773	0.429		2.07812	1.84351	1.55876	2.20124
1.35739	1.50002	1.55831	1.04015	0.43		2.07868	1.84483	1.55831	2.20918
1.35943	1.50134	1.55876	1.04003	0.431		2.07954	1.84566	1.55876	2.19795
1.36058	1.50152	1.55831	1.03947	0.432		2.08017	1.84717	1.55831	2.1978
1.36023	1.50427	1.56115	1.03977	0.433		2.08436	1.84527	1.56115	2.20841
1.36167	1.50508	1.55876	1.03977	0.434		2.08209	1.84604	1.55876	2.19937
1.36222	1.5061	1.55899	1.03977	0.435		2.07963	1.84673	1.55899	2.19915
1.36238	1.50595	1.55876	1.03977	0.436		2.0827	1.84639	1.55876	2.20482
1.35785	1.50524	1.55924	1.03977	0.437		2.08033	1.84574	1.55924	2.2015
1.36397	1.509	1.56762	1.03977	0.438		2.08103	1.84349	1.56762	2.20546
1.35061	1.50875	1.55924	1.04909	0.439		2.08097	1.84355	1.55924	2.20742
1.35245	1.51055	1.56762	1.05067	0.44		2.08191	1.84557	1.56762	2.20428
1.35397	1.51149	1.56207	1.03883	0.441		2.08262	1.847	1.56207	2.2014
1.35261	1.51132	1.56207	1.04845	0.442		2.08091	1.8451	1.56207	2.19334
1.3617	1.51201	1.55966	1.04103	0.443		2.08057	1.84428	1.55966	2.20021
1.35301	1.51321	1.55966	1.04539	0.444		2.08394	1.84827	1.55966	2.1988
1.36262	1.51325	1.55966	1.0453	0.445		2.07007	1.84863	1.55966	2.19986
1.35259	1.51822	1.55966	1.04475	0.446		2.07201	1.85097	1.55966	2.19637
1.35477	1.51857	1.56471	1.04867	0.447		2.07262	1.85145	1.56471	2.20681
1.36158	1.51891	1.55832	1.03519	0.448		2.07679	1.85425	1.55832	2.20338
1.36097	1.52028	1.55856	1.04537	0.449		2.07547	1.85137	1.55856	2.19924
1.36558	1.51987	1.56129	1.05006	0.45		2.07923	1.85126	1.56129	2.20486
1.3662	1.51796	1.55809	1.05006	0.451		2.07986	1.85159	1.55809	2.20237
1.36615	1.51809	1.55809	1.04972	0.452		2.07528	1.85233	1.55809	2.2026
1.36831	1.52084	1.55809	1.04209	0.453		2.07874	1.84991	1.55809	2.2098
1.36992	1.51971	1.56129	1.0472	0.454		2.07468	1.85114	1.56129	2.20995
1.36851	1.52393	1.56129	1.04788	0.455		2.07507	1.85116	1.56129	2.20751
1.37077	1.52214	1.56129	1.04754	0.456		2.08007	1.84976	1.56129	2.21107
1.36112	1.52236	1.56151	1.04711	0.457		2.07963	1.85001	1.56151	2.21034
1.36035	1.52182	1.55809	1.04724	0.458		2.07983	1.85046	1.55809	2.20306
1.35377	1.52386	1.56172	1.04715	0.459		2.07963	1.85072	1.56172	2.19604
1.3635	1.52365	1.55876	1.04793	0.46		2.08046	1.85267	1.55876	2.20936
1.36944	1.52582	1.56249	1.04395	0.461		2.07906	1.85305	1.56249	2.21388
1.37069	1.52852	1.55876	1.04526	0.462		2.10473	1.85406	1.55876	2.20369
1.3699	1.52621	1.56158	1.04305	0.463		2.0766	1.85418	1.56158	2.20729
1.36979	1.52808	1.55832	1.04326	0.464		2.07509	1.85498	1.55832	2.21023
1.3716	1.5298	1.55832	1.04773	0.465		2.07708	1.85469	1.55832	2.20732
1.36796	1.52967	1.55832	1.04478	0.466		2.07972	1.85614	1.55832	2.20948
1.3723	1.52931	1.56129	1.04331	0.467		2.08023	1.85479	1.56129	2.20241
1.37546	1.52911	1.56085	1.05123	0.468		2.07952	1.85462	1.56085	2.21014
1.3719	1.52987	1.56083	1.04337	0.469		2.07706	1.85489	1.56083	2.20746
1.37306	1.52682	1.55856	1.04497	0.47		2.07664	1.85246	1.55856	2.21098
1.37336	1.52688	1.55832	1.05054	0.471		2.08112	1.85414	1.55832	2.20288
1.37436	1.52627	1.55881	1.05049	0.472		2.07747	1.85292	1.55881	2.2067
1.37792	1.52265	1.55881	1.05184	0.473		2.07553	1.85274	1.55881	2.20446
1.37397	1.52238	1.55899	1.05089	0.474		2.07935	1.85486	1.55899	2.21019
1.3754	1.52703	1.56207	1.05032	0.475		2.07435	1.85343	1.56207	2.21507
1.37559	1.52743	1.56222	1.05195	0.476		2.07504	1.85198	1.56222	2.21117
1.36959	1.52286	1.55876	1.05409	0.477		2.07513	1.85522	1.55876	2.20139
1.37615	1.5257	1.55966	1.04517	0.478		2.07937	1.85494	1.55966	2.21503
1.37354	1.52218	1.56281	1.04605	0.479		2.081	1.85634	1.56281	2.21213
1.37726	1.5229	1.55876	1.0451	0.48		2.08377	1.85652	1.55876	2.21222
1.37328	1.52459	1.55876	1.04898	0.481		2.08569	1.85423	1.55876	2.21044
1.37892	1.52127	1.55832	1.04854	0.482		2.08766	1.85499	1.55832	2.21354
1.37895	1.52344	1.55899	1.05753	0.483		2.08323	1.85735	1.55899	2.20644
1.37867	1.52201	1.56159	1.04069	0.484		2.08352	1.85347	1.56159	2.20239
1.38367	1.52313	1.55876	1.04568	0.485		2.0834	1.85604	1.55876	2.20241
1.3853	1.52604	1.56084	1.05288	0.486		2.0834	1.8573	1.56084	2.20626
1.38863	1.5261	1.55904	1.05329	0.487		2.08619	1.86283	1.55904	2.20398
1.38265	1.52376	1.55881	1.03968	0.488		2.08608	1.85563	1.55881	2.20979
1.38147	1.52464	1.57017	1.04547	0.489		2.08608	1.854	1.57017	2.20641
1.38074	1.52811	1.55881	1.04112	0.49		2.08281	1.85567	1.55881	2.21148
1.38182	1.53109	1.56177	1.04331	0.491		2.08149	1.8546	1.56177	2.20447
1.38225	1.52893	1.55858	1.05002	0.492		2.07881	1.85659	1.55858	2.20615
1.37685	1.52779	1.55832	1.04234	0.493		2.0867	1.85431	1.55832	2.21275
1.38293	1.52628	1.55899	1.0437	0.494		2.06171	1.85446	1.55899	2.2138
1.38112	1.52757	1.55832	1.06403	0.495		2.06157	1.85502	1.55832	2.21628
1.38266	1.52359	1.55876	1.06239	0.496		2.06208	1.85462	1.55876	2.21039
1.38187	1.52374	1.55876	1.0635	0.497		2.06361	1.85663	1.55876	2.20499
1.38186	1.52678	1.55832	1.06389	0.498		2.06464	1.85664	1.55832	2.20744
1.38414	1.52651	1.56159	1.06371	0.499		2.06575	1.8555	1.56159	2.20705
1.38327	1.52842	1.55787	1.06307	0.5		2.06475	1.85853	1.55787	2.21231
1.37392	1.52658	1.56114	1.06271	0.501		2.0653	1.85658	1.56114	2.20924
1.38541	1.52678	1.56263	1.06225	0.502		2.06464	1.85865	1.56263	2.20804
1.38567	1.52619	1.56159	1.06259	0.503		2.06464	1.85884	1.56159	2.21426
1.39076	1.52519	1.55876	1.06319	0.504		2.06446	1.85875	1.55876	2.21485
1.38584	1.52902	1.55876	1.06359	0.505		2.06427	1.85665	1.55876	2.20608
1.38563	1.53178	1.55876	1.06359	0.506		2.06401	1.85667	1.55876	2.21241
1.38818	1.52542	1.55876	1.06399	0.507		2.0644	1.85676	1.55876	2.20909
1.38665	1.52735	1.55876	1.0515	0.508		2.06581	1.85656	1.55876	2.2082
1.38692	1.52972	1.55876	1.06668	0.509		2.06553	1.85892	1.55876	2.20497
1.38664	1.52723	1.55966	1.06732	0.51		2.06385	1.85901	1.55966	2.22143
1.38667	1.53011	1.56496	1.04449	0.511		2.06562	1.85941	1.56496	2.20999
1.3847	1.53172	1.55876	1.04385	0.512		2.06573	1.85952	1.55876	2.21058
1.3836	1.53139	1.55966	1.04385	0.513		2.06838	1.8599	1.55966	2.21031
1.38459	1.53191	1.55876	1.03938	0.514		2.06888	1.86197	1.55876	2.21202
1.38503	1.53166	1.55876	1.04041	0.515		2.06831	1.85951	1.55876	2.21771
1.39444	1.53376	1.56308	1.04101	0.516		2.06794	1.87516	1.56308	2.20222
1.3972	1.53177	1.55876	1.05845	0.517		2.06833	1.85996	1.55876	2.20658
1.38968	1.53318	1.55832	1.04076	0.518		2.07578	1.86163	1.55832	2.21088
1.39368	1.53473	1.56451	1.04145	0.519		2.07367	1.8753	1.56451	2.21173
1.38482	1.53722	1.55876	1.06046	0.52		2.08334	1.85996	1.55876	2.21102
1.38962	1.53634	1.55876	1.06229	0.521		2.07548	1.86202	1.55876	2.21065
1.39741	1.53743	1.55881	1.05212	0.522		2.07304	1.87707	1.55881	2.2045
1.39115	1.54058	1.56719	1.06299	0.523		2.07395	1.87717	1.56719	2.20771
1.39214	1.54135	1.56177	1.05317	0.524		2.07463	1.86172	1.56177	2.21968
1.39172	1.54176	1.56173	1.04846	0.525		2.06833	1.87675	1.56173	2.20811
1.39094	1.5402	1.55923	1.0484	0.526		2.06753	1.8713	1.55923	2.20839
1.39137	1.54031	1.55876	1.0483	0.527		2.06775	1.87532	1.55876	2.20616
1.39038	1.54081	1.55876	1.04834	0.528		2.06941	1.87646	1.55876	2.21171
1.39076	1.54197	1.56249	1.04832	0.529		2.06906	1.87114	1.56249	2.21344
1.39681	1.54611	1.55876	1.04276	0.53		2.06757	1.87956	1.55876	2.21985
1.39258	1.54717	1.55832	1.04756	0.531		2.06981	1.87816	1.55832	2.21907
1.39629	1.54824	1.55856	1.04907	0.532		2.07141	1.87606	1.55856	2.21313
1.39941	1.54434	1.56129	1.04835	0.533		2.07132	1.87325	1.56129	2.21529
1.39931	1.54487	1.55876	1.04835	0.534		2.07832	1.87992	1.55876	2.21407
1.39238	1.5457	1.56159	1.0481	0.535		2.08013	1.87353	1.56159	2.21755
1.39854	1.54797	1.55831	1.05874	0.536		2.08441	1.88018	1.55831	2.21925
1.39202	1.5488	1.56115	1.04797	0.537		2.08433	1.87723	1.56115	2.21778
1.39854	1.5475	1.55832	1.04877	0.538		2.08565	1.88028	1.55832	2.21777
1.39482	1.54873	1.55881	1.05928	0.539		2.07805	1.87944	1.55881	2.21568
1.4021	1.55062	1.55904	1.04912	0.54		2.07436	1.88004	1.55904	2.21583
1.40261	1.54878	1.55832	1.0397	0.541		2.07935	1.88165	1.55832	2.20737
1.40329	1.54963	1.55809	1.03917	0.542		2.07115	1.88107	1.55809	2.21344
1.40116	1.5495	1.56171	1.03739	0.543		2.07161	1.88455	1.56171	2.22203
1.39076	1.55001	1.55876	1.04589	0.544		2.07217	1.87986	1.55876	2.21072
1.40504	1.55126	1.55876	1.04894	0.545		2.07074	1.87901	1.55876	2.22139
1.40113	1.54959	1.55876	1.03709	0.546		2.07122	1.88443	1.55876	2.21878
1.40172	1.55065	1.55876	1.03673	0.547		2.07228	1.88102	1.55876	2.22101
1.40008	1.54903	1.55716	1.03674	0.548		2.07487	1.88143	1.55716	2.21738
1.40107	1.55085	1.55876	1.03711	0.549		2.08112	1.87832	1.55876	2.22414
1.401	1.55031	1.55832	1.03676	0.55		2.07305	1.88093	1.55832	2.2224
1.39351	1.55001	1.55876	1.04748	0.551		2.08245	1.88165	1.55876	2.21843
1.40142	1.54921	1.55924	1.03954	0.552		2.08682	1.88048	1.55924	2.2219
1.40475	1.55218	1.55879	1.0497	0.553		2.08586	1.8805	1.55879	2.22761
1.40337	1.55101	1.55876	1.0497	0.554		2.08633	1.8837	1.55876	2.21816
1.40647	1.55212	1.55836	1.03954	0.555		2.08819	1.88419	1.55836	2.21393
1.40708	1.55064	1.56719	1.05005	0.556		2.08824	1.88103	1.56719	2.22325
1.4077	1.55194	1.55832	1.05005	0.557		2.08622	1.88185	1.55832	2.22648
1.4011	1.55153	1.55881	1.04978	0.558		2.08833	1.8818	1.55881	2.21967
1.40577	1.5509	1.55899	1.0468	0.559		2.08046	1.88163	1.55899	2.22672
1.40873	1.54929	1.56249	1.05939	0.56		2.07862	1.8799	1.56249	2.22241
1.3969	1.54706	1.55876	1.05144	0.561		2.08457	1.88147	1.55876	2.22614
1.40248	1.54668	1.55876	1.06057	0.562		2.08043	1.87929	1.55876	2.22133
1.406	1.54621	1.56451	1.05019	0.563		2.08031	1.88232	1.56451	2.21896
1.39737	1.54671	1.56269	1.05642	0.564		2.08761	1.88248	1.56269	2.22846
1.40096	1.54419	1.56261	1.06032	0.565		2.08919	1.88114	1.56261	2.22604
1.40056	1.54475	1.56115	1.06065	0.566		2.08785	1.88145	1.56115	2.22013
1.40796	1.54468	1.55832	1.05673	0.567		2.09229	1.88149	1.55832	2.2236
1.40736	1.54599	1.56115	1.06282	0.568		2.09404	1.87832	1.56115	2.22517
1.4072	1.54457	1.55876	1.06281	0.569		2.09431	1.8817	1.55876	2.2266
1.4069	1.54405	1.55832	1.05968	0.57		2.09422	1.88355	1.55832	2.22887
1.40882	1.54565	1.56115	1.04232	0.571		2.09487	1.87974	1.56115	2.22737
1.41134	1.54598	1.55832	1.04774	0.572		2.0947	1.88286	1.55832	2.22891
1.41048	1.54705	1.56719	1.04774	0.573		2.0965	1.88354	1.56719	2.22973
1.40726	1.54562	1.56223	1.04605	0.574		2.09622	1.88582	1.56223	2.22729
1.40952	1.54468	1.56179	1.04605	0.575		2.09548	1.88311	1.56179	2.22025
1.41055	1.54858	1.55876	1.04996	0.576		2.09701	1.88465	1.55876	2.23032
1.40814	1.54813	1.55876	1.05946	0.577		2.09647	1.87956	1.55876	2.22541
1.4074	1.55339	1.55876	1.05112	0.578		2.0983	1.88594	1.55876	2.2263
1.40758	1.55046	1.55876	1.04387	0.579		2.09808	1.88279	1.55876	2.21465
1.41301	1.55157	1.56305	1.05662	0.58		2.09837	1.88376	1.56305	2.22926
1.41234	1.54991	1.55876	1.05201	0.581		2.10043	1.88612	1.55876	2.22567
1.41043	1.55131	1.56347	1.05129	0.582		2.10093	1.88874	1.56347	2.22437
1.40614	1.55026	1.55876	1.04236	0.583		2.09931	1.88559	1.55876	2.23092
1.4041	1.55103	1.55876	1.0588	0.584		2.09995	1.88779	1.55876	2.22147
1.41154	1.55458	1.55921	1.05367	0.585		2.10019	1.88683	1.55921	2.23138
1.41183	1.55083	1.55876	1.05379	0.586		2.09892	1.8836	1.55876	2.22956
1.40701	1.557	1.55876	1.06015	0.587		2.09861	1.88397	1.55876	2.2263
1.40817	1.55589	1.55876	1.06015	0.588		2.09947	1.88263	1.55876	2.23343
1.41002	1.55597	1.55876	1.06165	0.589		2.09976	1.88426	1.55876	2.22683
1.40876	1.55531	1.55876	1.0721	0.59		2.11287	1.8873	1.55876	2.23205
1.41564	1.55507	1.55921	1.0721	0.591		2.11331	1.88515	1.55921	2.22651
1.41513	1.55697	1.55966	1.0708	0.592		2.10152	1.8882	1.55966	2.22764
1.41557	1.55675	1.55876	1.07341	0.593		2.10675	1.89014	1.55876	2.23041
1.41232	1.55652	1.55966	1.07393	0.594		2.10504	1.89023	1.55966	2.22567
1.41432	1.5579	1.56451	1.07465	0.595		2.10043	1.89359	1.56451	2.23794
1.41403	1.55578	1.56428	1.06957	0.596		2.10488	1.89318	1.56428	2.23472
1.40814	1.55751	1.5646	1.07548	0.597		2.10396	1.89474	1.5646	2.23043
1.40697	1.56037	1.55832	1.07445	0.598		2.10796	1.89432	1.55832	2.23468
1.40699	1.5594	1.55832	1.06073	0.599		2.10813	1.89211	1.55832	2.22384
1.41147	1.55984	1.55832	1.07395	0.6		2.10929	1.89222	1.55832	2.23134
1.40819	1.56004	1.55876	1.07351	0.601		2.10866	1.89086	1.55876	2.23192
1.41077	1.56298	1.55833	1.0717	0.602		2.10823	1.89046	1.55833	2.23663
1.42098	1.56315	1.56119	1.07557	0.603		2.10848	1.8962	1.56119	2.23006
1.42002	1.56448	1.56717	1.06283	0.604		2.10742	1.89609	1.56717	2.23801
1.41793	1.56581	1.56957	1.07473	0.605		2.10669	1.8937	1.56957	2.22648
1.4183	1.56805	1.56666	1.0738	0.606		2.10606	1.89082	1.56666	2.22806
1.41909	1.56783	1.56661	1.05461	0.607		2.1083	1.89443	1.56661	2.23582
1.41848	1.56494	1.55936	1.07897	0.608		2.10644	1.89591	1.55936	2.24091
1.41785	1.5663	1.55924	1.05872	0.609		2.10752	1.89164	1.55924	2.23722
1.41882	1.56946	1.56762	1.08108	0.61		2.1073	1.89253	1.56762	2.24184
1.41758	1.57107	1.56852	1.06333	0.611		2.10678	1.8913	1.56852	2.23508
1.41487	1.57131	1.56762	1.06308	0.612		2.1048	1.89142	1.56762	2.23458
1.4149	1.57107	1.55876	1.06672	0.613		2.10498	1.89145	1.55876	2.24086
1.41632	1.57007	1.55881	1.07998	0.614		2.10979	1.89024	1.55881	2.23547
1.41341	1.56989	1.55881	1.07998	0.615		2.11332	1.88786	1.55881	2.23816
1.41351	1.571	1.55882	1.06875	0.616		2.11101	1.89323	1.55882	2.23293
1.42425	1.57327	1.55832	1.08127	0.617		2.11124	1.88986	1.55832	2.23439
1.42592	1.57295	1.5626	1.08174	0.618		2.10743	1.88779	1.5626	2.24157
1.42473	1.57197	1.56172	1.07748	0.619		2.11198	1.89525	1.56172	2.23981
1.42594	1.57158	1.55924	1.07925	0.62		2.11143	1.89475	1.55924	2.23885
1.42565	1.57145	1.55881	1.07628	0.621		2.11007	1.89604	1.55881	2.23819
1.43006	1.57162	1.55876	1.07851	0.622		2.1106	1.89639	1.55876	2.23371
1.41776	1.57091	1.56408	1.07623	0.623		2.10747	1.89638	1.56408	2.23512
1.41578	1.57067	1.55876	1.07755	0.624		2.11062	1.89168	1.55876	2.22865
1.42614	1.57043	1.55876	1.08174	0.625		2.11082	1.89675	1.55876	2.23971
1.41524	1.57186	1.55876	1.07749	0.626		2.11229	1.89249	1.55876	2.24401
1.42684	1.56933	1.56395	1.07108	0.627		2.10896	1.89477	1.56395	2.23969
1.41598	1.57411	1.56496	1.08101	0.628		2.10887	1.8951	1.56496	2.24222
1.42076	1.57448	1.55876	1.06574	0.629		2.11688	1.8905	1.55876	2.23717
1.42468	1.57541	1.55966	1.07857	0.63		2.11521	1.89266	1.55966	2.2379
1.42852	1.57379	1.55832	1.07927	0.631		2.11605	1.88959	1.55832	2.23985
1.42744	1.57353	1.55832	1.08278	0.632		2.11758	1.8885	1.55832	2.24286
1.43141	1.57265	1.56305	1.08278	0.633		2.11598	1.89101	1.56305	2.23453
1.43486	1.5728	1.55832	1.08383	0.634		2.11628	1.89187	1.55832	2.2341
1.43579	1.57523	1.55876	1.07838	0.635		2.11524	1.8885	1.55876	2.24433
1.43217	1.57382	1.56173	1.07838	0.636		2.11542	1.89065	1.56173	2.24041
1.42905	1.57686	1.56717	1.07789	0.637		2.11841	1.89253	1.56717	2.24548
1.43652	1.57639	1.57314	1.07376	0.638		2.11722	1.88908	1.57314	2.2343
1.42283	1.57657	1.56762	1.07839	0.639		2.11781	1.88812	1.56762	2.24452
1.42635	1.57222	1.5675	1.07376	0.64		2.10893	1.89386	1.5675	2.23185
1.42494	1.57351	1.56762	1.07895	0.641		2.11379	1.88716	1.56762	2.24102
1.4349	1.57338	1.57428	1.07474	0.642		2.11514	1.89505	1.57428	2.23345
1.42042	1.57486	1.57491	1.07447	0.643		2.11498	1.8874	1.57491	2.24154
1.42402	1.57623	1.56852	1.07484	0.644		2.12122	1.88898	1.56852	2.24358
1.42185	1.57364	1.56014	1.0744	0.645		2.11685	1.89435	1.56014	2.23438
1.41967	1.57432	1.56541	1.07178	0.646		2.11775	1.89363	1.56541	2.24452
1.42339	1.57293	1.55971	1.07437	0.647		2.11902	1.88728	1.55971	2.23622
1.43382	1.5733	1.55923	1.07508	0.648		2.13419	1.89098	1.55923	2.24292
1.43235	1.57191	1.55923	1.07876	0.649		2.11756	1.89139	1.55923	2.23904
1.43443	1.5685	1.56128	1.07783	0.65		2.13532	1.89074	1.56128	2.23432
1.43567	1.56968	1.55832	1.07605	0.651		2.11812	1.89103	1.55832	2.24337
1.44023	1.57038	1.55832	1.07617	0.652		2.13558	1.88991	1.55832	2.24013
1.43545	1.57005	1.5598	1.07556	0.653		2.11805	1.89109	1.5598	2.23613
1.43882	1.57053	1.55936	1.07575	0.654		2.13155	1.89425	1.55936	2.24276
1.4404	1.57149	1.55876	1.0761	0.655		2.1215	1.8904	1.55876	2.23293
1.44264	1.57073	1.56358	1.07604	0.656		2.12113	1.89357	1.56358	2.23695
1.4311	1.57078	1.56353	1.07929	0.657		2.1203	1.89288	1.56353	2.23111
1.42764	1.56969	1.55966	1.06823	0.658		2.13357	1.89275	1.55966	2.23596
1.42212	1.56998	1.56471	1.06888	0.659		2.12028	1.89417	1.56471	2.23735
1.42257	1.56798	1.56451	1.06858	0.66		2.12361	1.89245	1.56451	2.2371
1.428	1.568	1.56518	1.06858	0.661		2.12202	1.89235	1.56518	2.23245
1.42826	1.56826	1.56428	1.0691	0.662		2.12418	1.89342	1.56428	2.23646
1.44064	1.56787	1.56451	1.06963	0.663		2.12477	1.89466	1.56451	2.24088
1.43961	1.57	1.55832	1.06906	0.664		2.12057	1.88918	1.55832	2.2388
1.43637	1.56982	1.55832	1.06791	0.665		2.12276	1.89302	1.55832	2.22673
1.43672	1.57035	1.55832	1.07042	0.666		2.12169	1.89027	1.55832	2.23579
1.44077	1.57765	1.55832	1.06926	0.667		2.12426	1.89478	1.55832	2.24085
1.43615	1.5799	1.56171	1.06966	0.668		2.12012	1.89182	1.56171	2.23677
1.4402	1.57846	1.55876	1.06874	0.669		2.12227	1.89666	1.55876	2.2366
1.43797	1.5787	1.56014	1.06868	0.67		2.12634	1.89044	1.56014	2.23549
1.44302	1.57686	1.57338	1.06867	0.671		2.12378	1.89393	1.57338	2.24324
1.44239	1.58097	1.56762	1.06891	0.672		2.12601	1.89571	1.56762	2.2353
1.43526	1.58181	1.56762	1.07457	0.673		2.12156	1.89324	1.56762	2.23089
1.43573	1.57834	1.56799	1.0662	0.674		2.1217	1.89037	1.56799	2.2269
1.43747	1.58001	1.56746	1.07005	0.675		2.12303	1.89309	1.56746	2.23096
1.43602	1.58255	1.56852	1.06458	0.676		2.1245	1.89156	1.56852	2.23565
1.44289	1.58302	1.56852	1.07278	0.677		2.12095	1.8962	1.56852	2.2308
1.44092	1.58298	1.57428	1.07299	0.678		2.12565	1.89337	1.57428	2.24089
1.43729	1.58162	1.57428	1.07465	0.679		2.12681	1.8959	1.57428	2.24559
1.43292	1.58307	1.56644	1.07936	0.68		2.12512	1.8936	1.56644	2.23944
1.43643	1.58325	1.55971	1.07916	0.681		2.12642	1.89255	1.55971	2.23594
1.4366	1.58417	1.55881	1.07349	0.682		2.12618	1.89748	1.55881	2.24238
1.43676	1.5845	1.55881	1.07994	0.683		2.12796	1.89568	1.55881	2.23579
1.43516	1.58512	1.55881	1.07818	0.684		2.12706	1.89716	1.55881	2.23503
1.4431	1.58652	1.55881	1.07599	0.685		2.12841	1.89199	1.55881	2.24556
1.4446	1.58597	1.55881	1.07487	0.686		2.12726	1.89015	1.55881	2.2447
1.44496	1.58553	1.56762	1.07567	0.687		2.12773	1.89419	1.56762	2.24243
1.4447	1.58691	1.56719	1.07125	0.688		2.12698	1.89229	1.56719	2.24014
1.44352	1.5872	1.56719	1.0686	0.689		2.12753	1.89442	1.56719	2.24013
1.44609	1.58857	1.56852	1.06353	0.69		2.12712	1.89182	1.56852	2.23597
1.44409	1.58812	1.56852	1.06342	0.691		2.12658	1.89395	1.56852	2.23637
1.44091	1.59058	1.56408	1.0736	0.692		2.1297	1.89351	1.56408	2.2436
1.44381	1.59044	1.55876	1.07881	0.693		2.12779	1.89476	1.55876	2.24503
1.44346	1.59421	1.55876	1.07923	0.694		2.12824	1.89856	1.55876	2.24372
1.43954	1.59555	1.56451	1.07923	0.695		2.12882	1.89403	1.56451	2.24822
1.4436	1.59674	1.56428	1.07923	0.696		2.13022	1.8952	1.56428	2.24723
1.44401	1.59642	1.56456	1.0796	0.697		2.12866	1.89963	1.56456	2.23882
1.44119	1.59733	1.55832	1.08089	0.698		2.13121	1.90292	1.55832	2.25172
1.44549	1.59542	1.55832	1.07975	0.699		2.13086	1.90092	1.55832	2.25033
1.44497	1.5922	1.55832	1.07996	0.7		2.13453	1.90159	1.55832	2.24652
1.44298	1.59113	1.55832	1.07989	0.701		2.13186	1.89771	1.55832	2.23813
1.44431	1.59468	1.55876	1.07276	0.702		2.13169	1.8975	1.55876	2.23941
1.44685	1.5918	1.56452	1.07227	0.703		2.12789	1.89763	1.56452	2.245
1.4485	1.5951	1.55831	1.07251	0.704		2.13291	1.90128	1.55831	2.25045
1.44801	1.59504	1.55935	1.07828	0.705		2.13488	1.89971	1.55935	2.23668
1.45044	1.59395	1.57338	1.07371	0.706		2.1322	1.89849	1.57338	2.2391
1.44905	1.58852	1.56797	1.07183	0.707		2.13354	1.89458	1.56797	2.25167
1.44723	1.58978	1.56852	1.07009	0.708		2.13327	1.90078	1.56852	2.25471
1.44899	1.58849	1.57471	1.07009	0.709		2.13612	1.89623	1.57471	2.25035
1.44629	1.5878	1.56567	1.07157	0.71		2.13541	1.90075	1.56567	2.25026
1.44624	1.58527	1.56445	1.07352	0.711		2.13318	1.89706	1.56445	2.2457
1.44833	1.58751	1.57401	1.07352	0.712		2.13347	1.90247	1.57401	2.24579
1.44847	1.58961	1.5659	1.07977	0.713		2.14649	1.8993	1.5659	2.24021
1.45139	1.58706	1.57428	1.07762	0.714		2.15037	1.90546	1.57428	2.24735
1.44852	1.58785	1.56498	1.07969	0.715		2.13505	1.90174	1.56498	2.2358
1.45213	1.58967	1.55923	1.06604	0.716		2.15101	1.89937	1.55923	2.24924
1.45198	1.58791	1.55877	1.07406	0.717		2.15858	1.90336	1.55877	2.24416
1.45271	1.58762	1.55876	1.06821	0.718		2.15251	1.90469	1.55876	2.24569
1.4536	1.58847	1.55881	1.06831	0.719		2.1533	1.90121	1.55881	2.24192
1.45457	1.58708	1.56719	1.06867	0.72		2.15054	1.89898	1.56719	2.25502
1.45576	1.58819	1.55892	1.06802	0.721		2.13921	1.9007	1.55892	2.24021
1.45495	1.58816	1.56719	1.06802	0.722		2.14933	1.90585	1.56719	2.24693
1.45568	1.58574	1.56709	1.06128	0.723		2.1511	1.89941	1.56709	2.25343
1.45521	1.5856	1.56809	1.06838	0.724		2.15151	1.90172	1.56809	2.2461
1.45575	1.58314	1.56852	1.05983	0.725		2.15386	1.90194	1.56852	2.245
1.45523	1.58514	1.56065	1.05919	0.726		2.15396	1.89954	1.56065	2.24711
1.45391	1.58487	1.55966	1.05968	0.727		2.14277	1.90534	1.55966	2.23911
1.4513	1.5851	1.55832	1.0623	0.728		2.14238	1.90206	1.55832	2.24444
1.45153	1.58268	1.55921	1.06236	0.729		2.14127	1.90355	1.55921	2.24899
1.45197	1.58398	1.56471	1.07135	0.73		2.13989	1.90814	1.56471	2.24743
1.44889	1.58441	1.55876	1.0683	0.731		2.13995	1.90655	1.55876	2.25198
1.45153	1.58785	1.56427	1.07315	0.732		2.1431	1.9026	1.56427	2.24095
1.45035	1.58404	1.55832	1.07315	0.733		2.14319	1.90088	1.55832	2.25138
1.45287	1.59187	1.55832	1.07498	0.734		2.14296	1.90338	1.55832	2.24739
1.45161	1.58985	1.55832	1.07498	0.735		2.14046	1.9043	1.55832	2.24076
1.45236	1.58725	1.55831	1.07498	0.736		2.14015	1.90464	1.55831	2.24725
1.45282	1.58752	1.56315	1.07463	0.737		2.1408	1.9024	1.56315	2.24014
1.45231	1.58946	1.55787	1.07466	0.738		2.14176	1.90753	1.55787	2.2456
1.45359	1.58737	1.55765	1.07781	0.739		2.14074	1.90383	1.55765	2.24337
1.45351	1.58681	1.55832	1.08536	0.74		2.14462	1.9057	1.55832	2.24835
1.45592	1.59125	1.56719	1.08533	0.741		2.1395	1.90697	1.56719	2.24321
1.45518	1.59069	1.56852	1.0784	0.742		2.14326	1.90763	1.56852	2.24019
1.4592	1.58989	1.56762	1.08093	0.743		2.14904	1.90673	1.56762	2.24041
1.45311	1.59198	1.56896	1.08925	0.744		2.14298	1.905	1.56896	2.24541
1.45707	1.59128	1.57375	1.08302	0.745		2.15229	1.90777	1.57375	2.25218
1.44918	1.59056	1.57282	1.09373	0.746		2.14181	1.90684	1.57282	2.25204
1.45823	1.59315	1.56555	1.09357	0.747		2.1453	1.90489	1.56555	2.24967
1.45798	1.59442	1.56555	1.09009	0.748		2.14159	1.90512	1.56555	2.24997
1.45816	1.59463	1.56602	1.07872	0.749		2.14242	1.90654	1.56602	2.24533
1.45857	1.59682	1.56026	1.07887	0.75		2.14141	1.90902	1.56026	2.25715
1.45939	1.59656	1.56719	1.0757	0.751		2.14313	1.909	1.56719	2.25892
1.45828	1.5934	1.56666	1.07784	0.752		2.14593	1.90508	1.56666	2.25226
1.45904	1.59572	1.56608	1.07359	0.753		2.15267	1.90606	1.56608	2.25378
1.4608	1.59497	1.56608	1.07834	0.754		2.14228	1.90785	1.56608	2.25377
1.46023	1.60089	1.56608	1.06975	0.755		2.14328	1.90697	1.56608	2.254
1.46123	1.59915	1.56707	1.07121	0.756		2.14864	1.90817	1.56707	2.25582
1.46587	1.59871	1.56706	1.07595	0.757		2.14311	1.90645	1.56706	2.25641
1.46036	1.59932	1.56574	1.08155	0.758		2.14891	1.90843	1.56574	2.25185
1.46367	1.59843	1.56853	1.08756	0.759		2.14342	1.90602	1.56853	2.26144
1.4633	1.59966	1.56746	1.0874	0.76		2.1435	1.90734	1.56746	2.2548
1.46342	1.59805	1.57375	1.08756	0.761		2.14491	1.90462	1.57375	2.26064
1.46581	1.59818	1.57405	1.0874	0.762		2.14277	1.90578	1.57405	2.25542
1.4653	1.60133	1.56518	1.08675	0.763		2.15045	1.90377	1.56518	2.25632
1.4658	1.60317	1.56428	1.08811	0.764		2.14547	1.90875	1.56428	2.25769
1.46513	1.60563	1.56451	1.08361	0.765		2.15021	1.90987	1.56451	2.25682
1.46716	1.60704	1.56261	1.08617	0.766		2.14355	1.90479	1.56261	2.25679
1.46849	1.60748	1.55787	1.08754	0.767		2.15049	1.90529	1.55787	2.25323
1.4681	1.60952	1.55787	1.08781	0.768		2.14886	1.90861	1.55787	2.26404
1.46988	1.61047	1.55832	1.09156	0.769		2.14597	1.90956	1.55832	2.25462
1.47002	1.61056	1.55787	1.08304	0.77		2.14964	1.91039	1.55787	2.25411
1.47108	1.61099	1.56719	1.09152	0.771		2.14848	1.90923	1.56719	2.25929
1.47135	1.61111	1.56674	1.08733	0.772		2.15005	1.9108	1.56674	2.25575
1.47254	1.60948	1.55881	1.08415	0.773		2.14972	1.90584	1.55881	2.26081
1.47128	1.60789	1.55836	1.08384	0.774		2.15075	1.90316	1.55836	2.25664
1.4697	1.60859	1.5598	1.09318	0.775		2.15216	1.90796	1.5598	2.25258
1.46174	1.60614	1.5598	1.09184	0.776		2.1537	1.9065	1.5598	2.25701
1.47191	1.60939	1.56762	1.09292	0.777		2.15197	1.90567	1.56762	2.25209
1.46177	1.60946	1.57428	1.09207	0.778		2.15509	1.90704	1.57428	2.26508
1.47109	1.60862	1.56665	1.09198	0.779		2.16563	1.91137	1.56665	2.26042
1.46158	1.61154	1.56517	1.09404	0.78		2.16619	1.91036	1.56517	2.25823
1.4703	1.60932	1.56633	1.09363	0.781		2.18125	1.90932	1.56633	2.26398
1.47145	1.60961	1.56518	1.08717	0.782		2.18415	1.91213	1.56518	2.26025
1.47142	1.60828	1.56541	1.08898	0.783		2.18239	1.90819	1.56541	2.25856
1.47289	1.61076	1.56398	1.08618	0.784		2.18528	1.91013	1.56398	2.25663
1.4762	1.60946	1.56355	1.08618	0.785		2.17458	1.90508	1.56355	2.24888
1.47591	1.61045	1.55876	1.07971	0.786		2.17286	1.90527	1.55876	2.25921
1.47728	1.6077	1.56341	1.07971	0.787		2.16076	1.91091	1.56341	2.25842
1.47576	1.6094	1.56711	1.08165	0.788		2.1507	1.90943	1.56711	2.26736
1.47718	1.60681	1.56026	1.08165	0.789		2.15574	1.91101	1.56026	2.25827
1.46778	1.60659	1.56756	1.08973	0.79		2.17004	1.91046	1.56756	2.26561
1.47713	1.60601	1.56852	1.08807	0.791		2.15716	1.91074	1.56852	2.26874
1.47554	1.60607	1.5607	1.08803	0.792		2.16218	1.90823	1.5607	2.2612
1.47382	1.60416	1.57312	1.08818	0.793		2.15858	1.91092	1.57312	2.26018
1.47416	1.60311	1.56499	1.08803	0.794		2.17274	1.91097	1.56499	2.26186
1.47478	1.60381	1.57338	1.08697	0.795		2.1824	1.90523	1.57338	2.26539
1.47406	1.60225	1.56515	1.08575	0.796		2.18152	1.90958	1.56515	2.26017
1.47558	1.60554	1.56515	1.08678	0.797		2.16094	1.90595	1.56515	2.25495
1.4639	1.60359	1.56518	1.08718	0.798		2.17268	1.91109	1.56518	2.26249
1.47535	1.60138	1.56518	1.08765	0.799		2.17398	1.90573	1.56518	2.26014
1.47671	1.60036	1.56281	1.09037	0.8		2.17022	1.9112	1.56281	2.25962
1.47013	1.60201	1.56408	1.09838	0.801		2.17999	1.90856	1.56408	2.26428
1.47441	1.60358	1.55832	1.09169	0.802		2.19058	1.90722	1.55832	2.27195
1.47552	1.60318	1.55787	1.09078	0.803		2.17943	1.91016	1.55787	2.26334
1.47539	1.60245	1.55925	1.09028	0.804		2.17803	1.90978	1.55925	2.25306
1.47347	1.60281	1.56719	1.09828	0.805		2.17637	1.90867	1.56719	2.26039
1.4809	1.6026	1.56621	1.09823	0.806		2.17488	1.90927	1.56621	2.2696
1.47821	1.60267	1.56666	1.09803	0.807		2.16332	1.91203	1.56666	2.26407
1.47894	1.60531	1.55938	1.09039	0.808		2.16025	1.90784	1.55938	2.26634
1.47499	1.60117	1.56852	1.08695	0.809		2.16029	1.91086	1.56852	2.25509
1.46917	1.60483	1.57244	1.0869	0.81		2.15855	1.90992	1.57244	2.26718
1.47835	1.60398	1.56852	1.08683	0.811		2.16813	1.9108	1.56852	2.26215
1.47606	1.60143	1.5733	1.09616	0.812		2.16412	1.9093	1.5733	2.25589
1.47782	1.60004	1.57338	1.09622	0.813		2.162	1.90591	1.57338	2.25043
1.47656	1.60176	1.57311	1.09449	0.814		2.16054	1.90539	1.57311	2.2652
1.48028	1.6012	1.57338	1.08774	0.815		2.16023	1.90945	1.57338	2.25334
1.4819	1.60373	1.5659	1.08678	0.816		2.16362	1.91342	1.5659	2.26752
1.48177	1.60375	1.56352	1.08691	0.817		2.16543	1.90928	1.56352	2.26448
1.4816	1.60474	1.55876	1.08797	0.818		2.162	1.90564	1.55876	2.27178
1.48051	1.60248	1.56456	1.08486	0.819		2.16302	1.90693	1.56456	2.26449
1.48203	1.60275	1.55936	1.08486	0.82		2.16497	1.91286	1.55936	2.26206
1.48305	1.60224	1.57109	1.08486	0.821		2.16338	1.90665	1.57109	2.26555
1.4817	1.60571	1.56608	1.08677	0.822		2.16436	1.90558	1.56608	2.26597
1.48084	1.60665	1.56608	1.08662	0.823		2.16866	1.90374	1.56608	2.25913
1.48239	1.60454	1.56751	1.08662	0.824		2.16341	1.91039	1.56751	2.26004
1.47803	1.60561	1.56751	1.08495	0.825		2.16012	1.91163	1.56751	2.26313
1.47749	1.60814	1.57351	1.08918	0.826		2.15976	1.91166	1.57351	2.26128
1.47866	1.61083	1.57375	1.08892	0.827		2.16539	1.90849	1.57375	2.26709
1.47719	1.60642	1.57347	1.08989	0.828		2.16745	1.90886	1.57347	2.26188
1.47832	1.60762	1.57196	1.08914	0.829		2.24817	1.91314	1.57196	2.25821
1.47815	1.6094	1.57258	1.08993	0.83		2.16698	1.91164	1.57258	2.2601
1.47811	1.60865	1.57355	1.08914	0.831		2.16284	1.90883	1.57355	2.25922
1.48027	1.60914	1.56784	1.08892	0.832		2.16956	1.90916	1.56784	2.26093
1.47877	1.60935	1.56496	1.09693	0.833		2.16499	1.91156	1.56496	2.26591
1.47923	1.61106	1.55876	1.09693	0.834		2.16741	1.9077	1.55876	2.26144
1.48135	1.61198	1.55832	1.09798	0.835		2.16943	1.9073	1.55832	2.25703
1.48449	1.61242	1.55853	1.09572	0.836		2.17272	1.90978	1.55853	2.26699
1.48409	1.61672	1.56486	1.09687	0.837		2.16801	1.90494	1.56486	2.25684
1.48224	1.61461	1.56383	1.09677	0.838		2.17098	1.90869	1.56383	2.26298
1.48418	1.61928	1.57053	1.08986	0.839		2.16682	1.91261	1.57053	2.26689
1.48158	1.61714	1.56563	1.08831	0.84		2.16965	1.90917	1.56563	2.25781
1.48016	1.61787	1.56666	1.09608	0.841		2.16571	1.91134	1.56666	2.2637
1.48454	1.61773	1.56026	1.09701	0.842		2.17029	1.91039	1.56026	2.26103
1.4857	1.61747	1.56852	1.0866	0.843		2.17818	1.90736	1.56852	2.26761
1.48442	1.61762	1.56499	1.08837	0.844		2.17171	1.90487	1.56499	2.26249
1.48075	1.61685	1.56689	1.08927	0.845		2.17065	1.90947	1.56689	2.26865
1.48462	1.61873	1.56567	1.08897	0.846		2.17364	1.91137	1.56567	2.26331
1.48154	1.61847	1.56645	1.08906	0.847		2.16994	1.90807	1.56645	2.26426
1.48222	1.62031	1.56518	1.09528	0.848		2.17509	1.91046	1.56518	2.26669
1.4856	1.62409	1.56541	1.09133	0.849		2.17712	1.9102	1.56541	2.26443
1.48553	1.62293	1.55923	1.08402	0.85		2.17106	1.90889	1.55923	2.26564
1.4866	1.62352	1.55966	1.08703	0.851		2.17896	1.90459	1.55966	2.26578
1.48738	1.62673	1.56451	1.08773	0.852		2.17706	1.91101	1.56451	2.2657
1.4871	1.62666	1.56348	1.08889	0.853		2.17644	1.91024	1.56348	2.25792
1.48974	1.62538	1.56501	1.0858	0.854		2.17726	1.90686	1.56501	2.25398
1.48957	1.62678	1.56433	1.09454	0.855		2.1742	1.91188	1.56433	2.26568
1.48805	1.62648	1.56506	1.09445	0.856		2.17823	1.91423	1.56506	2.26319
1.4871	1.62691	1.56756	1.08558	0.857		2.17626	1.90625	1.56756	2.25758
1.4872	1.62663	1.56809	1.08558	0.858		2.17508	1.90969	1.56809	2.26089
1.48446	1.62605	1.56852	1.08854	0.859		2.17326	1.91452	1.56852	2.27088
1.48675	1.62558	1.5607	1.08518	0.86		2.17888	1.90781	1.5607	2.26098
1.49373	1.62779	1.56645	1.07959	0.861		2.17566	1.90606	1.56645	2.26873
1.48291	1.62559	1.56645	1.08934	0.862		2.1833	1.90701	1.56645	2.26473
1.48503	1.62377	1.56567	1.08956	0.863		2.17588	1.91419	1.56567	2.26675
1.48695	1.62348	1.56622	1.08963	0.864		2.17679	1.90601	1.56622	2.27005
1.48848	1.62313	1.56567	1.08963	0.865		2.18277	1.90505	1.56567	2.2649
1.48894	1.62267	1.56014	1.09309	0.866		2.17908	1.91205	1.56014	2.26151
1.48981	1.62331	1.56541	1.09283	0.867		2.17918	1.91197	1.56541	2.26403
1.49003	1.62141	1.56541	1.09317	0.868		2.18203	1.90931	1.56541	2.26997
1.4911	1.61989	1.56428	1.09291	0.869		2.17346	1.9044	1.56428	2.26141
1.48899	1.62047	1.56664	1.08943	0.87		2.18267	1.91215	1.56664	2.26471
1.49148	1.62256	1.56361	1.08775	0.871		2.172	1.90787	1.56361	2.26427
1.49079	1.62214	1.57104	1.0963	0.872		2.17104	1.91185	1.57104	2.26198
1.49118	1.62364	1.56666	1.08762	0.873		2.17162	1.91467	1.56666	2.25746
1.49119	1.62346	1.57308	1.08491	0.874		2.17178	1.91062	1.57308	2.27062
1.4917	1.62718	1.57209	1.0919	0.875		2.17834	1.91114	1.57209	2.26323
1.49457	1.62428	1.57259	1.09345	0.876		2.181	1.91619	1.57259	2.27441
1.49062	1.62301	1.56622	1.09273	0.877		2.18615	1.90925	1.56622	2.27145
1.49086	1.62002	1.57428	1.09237	0.878		2.17793	1.91589	1.57428	2.26634
1.48855	1.62025	1.56652	1.09613	0.879		2.17479	1.91118	1.56652	2.26311
1.48807	1.61558	1.56645	1.09597	0.88		2.17819	1.9184	1.56645	2.26283
1.48892	1.6202	1.56501	1.09942	0.881		2.17354	1.90935	1.56501	2.27524
1.48772	1.61782	1.56341	1.0854	0.882		2.18204	1.91498	1.56341	2.26055
1.48726	1.61806	1.57264	1.10137	0.883		2.18464	1.91248	1.57264	2.26417
1.48849	1.61744	1.56064	1.08034	0.884		2.14316	1.91651	1.56064	2.26056
1.48798	1.61298	1.56532	1.08896	0.885		2.14828	1.91262	1.56532	2.26603
1.49733	1.61546	1.57191	1.08273	0.886		2.14185	1.90846	1.57191	2.26721
1.49065	1.61401	1.57124	1.08079	0.887		2.14839	1.91782	1.57124	2.26556
1.49732	1.61313	1.56616	1.08905	0.888		2.1481	1.90911	1.56616	2.26203
1.48816	1.61065	1.56608	1.08219	0.889		2.14547	1.91212	1.56608	2.26053
1.48926	1.61472	1.5728	1.07983	0.89		2.14693	1.91764	1.5728	2.27287
1.49435	1.61531	1.56666	1.08025	0.891		2.14337	1.9093	1.56666	2.27289
1.48661	1.61553	1.56706	1.07989	0.892		2.14664	1.9169	1.56706	2.25976
1.49298	1.61486	1.56799	1.07975	0.893		2.14771	1.91383	1.56799	2.27285
1.49127	1.6152	1.56799	1.08833	0.894		2.1468	1.90994	1.56799	2.26565
1.48973	1.61268	1.57351	1.0915	0.895		2.14525	1.91255	1.57351	2.26665
1.49274	1.61608	1.57289	1.08882	0.896		2.15379	1.91303	1.57289	2.27016
1.49075	1.61626	1.56799	1.08888	0.897		2.14845	1.91501	1.56799	2.2706
1.50106	1.61592	1.56518	1.08888	0.898		2.14754	1.91461	1.56518	2.27373
1.50073	1.61808	1.56451	1.09342	0.899		2.1533	1.91788	1.56451	2.26948
1.50401	1.6133	1.56428	1.08419	0.9		2.15105	1.91539	1.56428	2.27005
1.50184	1.61569	1.56428	1.09183	0.901		2.15495	1.91289	1.56428	2.27302
1.50275	1.61593	1.56518	1.09049	0.902		2.15391	1.91005	1.56518	2.26991
1.5025	1.61875	1.56451	1.09049	0.903		2.15169	1.91525	1.56451	2.27315
1.5029	1.61984	1.56488	1.08957	0.904		2.1546	1.91598	1.56488	2.27018
1.4933	1.62228	1.56664	1.09016	0.905		2.1512	1.91624	1.56664	2.27332
1.50181	1.61929	1.57222	1.09094	0.906		2.15312	1.9127	1.57222	2.27687
1.49361	1.61774	1.56532	1.09006	0.907		2.15089	1.91302	1.56532	2.27339
1.49131	1.62296	1.56633	1.08974	0.908		2.15188	1.91401	1.56633	2.27043
1.49171	1.6212	1.57249	1.08957	0.909		2.15085	1.91311	1.57249	2.26626
1.49487	1.62336	1.57347	1.09573	0.91		2.15161	1.91118	1.57347	2.26632
1.49403	1.62467	1.57224	1.0955	0.911		2.15477	1.91385	1.57224	2.27859
1.49591	1.62302	1.57347	1.09576	0.912		2.15387	1.91929	1.57347	2.26503
1.49498	1.62763	1.57375	1.09559	0.913		2.15544	1.91826	1.57375	2.26075
1.49668	1.62848	1.57383	1.08868	0.914		2.15758	1.91872	1.57383	2.27198
1.4977	1.6293	1.57338	1.08923	0.915		2.15859	1.91343	1.57338	2.26321
1.5036	1.62878	1.57428	1.09017	0.916		2.15974	1.9201	1.57428	2.26994
1.50511	1.63368	1.39628	1.0988	0.917		2.15569	1.91833	1.39628	2.27944
1.50678	1.62669	1.39476	1.10553	0.918		2.15731	1.91335	1.39476	2.27304
1.5068	1.63008	1.18684	1.10322	0.919		2.15422	1.91319	1.18684	2.27475
1.50724	1.6335	1.18016	1.10302	0.92		2.15556	1.91685	1.18016	2.27127
1.49928	1.63263	1.18551	1.08731	0.921		2.15618	1.91666	1.18551	2.2732
1.4982	1.63265	1.18459	1.09766	0.922		2.15671	1.91502	1.18459	2.26746
1.5003	1.63731	1.18619	1.0898	0.923		2.1525	1.91741	1.18619	2.28326
1.49885	1.63498	1.18516	1.08531	0.924		2.15383	1.91331	1.18516	2.26116
1.50027	1.63333	1.18526	1.09339	0.925		2.15356	1.9129	1.18526	2.26612
1.49921	1.63268	1.18089	1.0911	0.926		2.15494	1.91608	1.18089	2.27404
1.49839	1.63281	1.18565	1.08913	0.927		2.15785	1.91813	1.18565	2.27308
1.49883	1.63279	1.18592	1.08931	0.928		2.15671	1.9151	1.18592	2.28111
1.50054	1.62953	1.18641	1.08926	0.929		2.15894	1.91343	1.18641	2.27063
1.50013	1.63403	1.18615	1.08897	0.93		2.15984	1.91712	1.18615	2.27468
1.49984	1.62902	1.18684	1.09202	0.931		2.1593	1.92079	1.18684	2.27218
1.49975	1.63376	1.18565	1.09174	0.932		2.16192	1.91386	1.18565	2.27695
1.49998	1.63645	1.18042	1.09245	0.933		2.16137	1.91652	1.18042	2.27554
1.50209	1.63608	1.18479	1.0928	0.934		2.15835	1.91578	1.18479	2.27793
1.50332	1.63461	1.18594	1.09496	0.935		2.1599	1.91859	1.18594	2.27526
1.49863	1.63178	1.18617	1.09611	0.936		2.15896	1.91545	1.18617	2.26404
1.5029	1.63376	1.18594	1.09611	0.937		2.15838	1.91762	1.18594	2.26914
1.50498	1.63314	1.18639	1.09598	0.938		2.15776	1.9153	1.18639	2.27145
1.50419	1.63742	1.18549	1.09989	0.939		2.16037	1.91296	1.18549	2.26069
1.50714	1.63567	1.18551	1.09605	0.94		2.15764	1.91741	1.18551	2.27915
1.5071	1.63367	1.18664	1.09611	0.941		2.15887	1.9161	1.18664	2.2679
1.50401	1.63381	1.18568	1.09875	0.942		2.15995	1.91416	1.18568	2.27301
1.50401	1.6347	1.18617	1.09316	0.943		2.15986	1.91288	1.18617	2.26824
1.50496	1.63129	1.18132	1.09759	0.944		2.15909	1.91406	1.18132	2.27033
1.50543	1.62934	1.18042	1.10212	0.945		2.15975	1.91664	1.18042	2.27793
1.50154	1.62765	1.18708	1.10809	0.946		2.1595	1.91813	1.18708	2.27435
1.49993	1.63157	1.18708	1.10328	0.947		2.1625	1.9136	1.18708	2.26605
1.49904	1.63371	1.18684	1.10027	0.948		2.15996	1.91505	1.18684	2.27026
1.511	1.63676	1.18708	1.10377	0.949		2.16455	1.9181	1.18708	2.27254
1.51266	1.63692	1.18089	1.09731	0.95		2.16021	1.92075	1.18089	2.27646
1.51077	1.63386	1.18641	1.10097	0.951		2.16449	1.91465	1.18641	2.27279
1.51168	1.63169	1.18684	1.10178	0.952		2.16727	1.91738	1.18684	2.26278
1.51104	1.63035	1.18575	1.10046	0.953		2.16499	1.9185	1.18575	2.26117
1.51332	1.62665	1.17999	1.09975	0.954		2.161	1.91457	1.17999	2.28606
1.51369	1.63177	1.18549	1.09975	0.955		2.16058	1.92111	1.18549	2.27145
1.51459	1.62991	1.27975	1.09931	0.956		2.16195	1.91363	1.27975	2.27416
1.51428	1.63394	1.27975	1.09432	0.957		2.16145	1.9165	1.27975	2.27243
1.51481	1.6304	1.27975	1.09693	0.958		2.1609	1.91952	1.27975	2.27318
1.51243	1.63086	1.27975	1.09899	0.959		2.1631	1.91292	1.27975	2.28173
1.5126	1.63072	1.28662	1.10252	0.96		2.16442	1.918	1.28662	2.27852
1.51141	1.63088	1.28843	1.09982	0.961		2.16223	1.92013	1.28843	2.26684
1.51142	1.6299	1.27864	1.10193	0.962		2.16703	1.92005	1.27864	2.26652
1.5105	1.63183	1.28843	1.10149	0.963		2.16825	1.91363	1.28843	2.28503
1.50804	1.63259	1.28662	1.10704	0.964		2.16829	1.91398	1.28662	2.27817
1.50791	1.6318	1.2888	1.10379	0.965		2.17219	1.92054	1.2888	2.27734
1.50995	1.62785	1.28948	1.10202	0.966		2.17265	1.91641	1.28948	2.28207
1.50972	1.6285	1.28911	1.09969	0.967		2.16782	1.92074	1.28911	2.27948
1.51032	1.62761	1.28948	1.10202	0.968		2.17258	1.9143	1.28948	2.28478
1.51156	1.6302	1.2888	1.10155	0.969		2.16736	1.91385	1.2888	2.27171
1.51278	1.63224	1.28911	1.09603	0.97		2.16555	1.91435	1.28911	2.27965
1.51504	1.62899	1.28911	1.09515	0.971		2.16611	1.91579	1.28911	2.27036
1.51556	1.63072	1.28698	1.09724	0.972		2.16535	1.91373	1.28698	2.27063
1.5135	1.62744	1.2888	1.09318	0.973		2.17005	1.91719	1.2888	2.27822
1.51718	1.63157	1.28911	1.10035	0.974		2.16614	1.91824	1.28911	2.27104
1.51768	1.63236	1.28043	1.10444	0.975		2.16224	1.92072	1.28043	2.27225
1.51637	1.63341	1.28766	1.09429	0.976		2.17181	1.91633	1.28766	2.28289
1.51621	1.63587	1.28911	1.10441	0.977		2.17187	1.91857	1.28911	2.27759
1.51552	1.63625	1.28948	1.10253	0.978		2.16931	1.91405	1.28948	2.27322
1.51619	1.63318	1.28911	1.09725	0.979		2.16691	1.91395	1.28911	2.27774
1.51675	1.63288	1.28911	1.09895	0.98		2.17075	1.91697	1.28911	2.27653
1.51675	1.63067	1.28906	1.0979	0.981		2.17037	1.91799	1.28906	2.27492
1.51583	1.63484	1.28911	1.0996	0.982		2.17701	1.92068	1.28911	2.27635
1.51273	1.63838	1.28948	1.0983	0.983		2.17268	1.9151	1.28948	2.27652
1.51242	1.63553	1.28766	1.09912	0.984		2.17217	1.92085	1.28766	2.28133
1.51588	1.6373	1.28948	1.10273	0.985		2.17494	1.91706	1.28948	2.27595
1.51777	1.63692	1.28911	1.09897	0.986		2.17503	1.91438	1.28911	2.27913
1.51616	1.63818	1.2888	1.09964	0.987		2.17455	1.9151	1.2888	2.27859
1.51716	1.6383	1.28843	1.10546	0.988		2.17256	1.91525	1.28843	2.28259
1.51819	1.63442	1.2888	1.10042	0.989		2.16831	1.91978	1.2888	2.27368
1.51815	1.63734	1.28655	1.10652	0.99		2.17126	1.91452	1.28655	2.27432
1.51701	1.64031	1.28796	1.10618	0.991		2.17594	1.91522	1.28796	2.27095
1.51363	1.64141	1.28948	1.1028	0.992		2.17254	1.91753	1.28948	2.28575
1.50662	1.64069	1.28948	1.10028	0.993		2.17393	1.9158	1.28948	2.27141
1.51371	1.64378	1.2873	1.09455	0.994		2.16536	1.91712	1.2873	2.2708
1.51253	1.64444	1.28911	1.10015	0.995		2.17035	1.91338	1.28911	2.28191
1.51533	1.64832	1.28911	1.10061	0.996		2.17899	1.91398	1.28911	2.2853
1.51519	1.64318	1.28911	1.10066	0.997		2.1733	1.91867	1.28911	2.27203
1.51676	1.64496	1.28802	1.09733	0.998		2.17911	1.91416	1.28802	2.27705
1.51785	1.64097	1.2888	1.102	0.999		2.17814	1.92063	1.2888	2.27589
1.51864	1.64356	1.28766	1.09753	1		2.17868	1.91778	1.28766	2.28375
1.51979	1.64312	1.2865	1.1039	1.001		2.17701	1.91493	1.2865	2.2776
1.52178	1.64751	1.28911	1.10292	1.002		2.17658	1.91784	1.28911	2.27877
1.5227	1.64854	1.2888	1.09834	1.003		2.17586	1.91866	1.2888	2.26995
1.52253	1.64992	1.28698	1.10344	1.004		2.17472	1.91371	1.28698	2.2823
1.52254	1.64593	1.28843	1.10357	1.005		2.17759	1.91461	1.28843	2.27277
1.52072	1.64698	1.27864	1.10438	1.006		2.17872	1.91698	1.27864	2.27251
1.52133	1.65025	1.28911	1.10215	1.007		2.17765	1.91368	1.28911	2.28123
1.52014	1.64693	1.27932	1.10492	1.008		2.1704	1.91749	1.27932	2.27955
1.51827	1.64511	1.28796	1.10487	1.009		2.17268	1.91493	1.28796	2.276
1.51878	1.64803	1.29016	1.10547	1.01		2.17322	1.91653	1.29016	2.27376
1.51739	1.64587	1.28911	1.10023	1.011		2.17416	1.91584	1.28911	2.27982
1.51713	1.65006	1.28911	1.10064	1.012		2.1777	1.91403	1.28911	2.27013
1.51697	1.64586	1.28898	1.1054	1.013		2.1761	1.9219	1.28898	2.27561
1.51564	1.64684	1.28911	1.1052	1.014		2.17785	1.9135	1.28911	2.27433
1.52133	1.6496	1.28911	1.10454	1.015		2.18059	1.92058	1.28911	2.27252
1.52013	1.64807	1.2888	1.10305	1.016		2.17923	1.91359	1.2888	2.27673
1.52149	1.64855	1.28766	1.1031	1.017		2.17702	1.91526	1.28766	2.27088
1.52065	1.6516	1.28698	1.10306	1.018		2.18353	1.91591	1.28698	2.27206
1.52066	1.64781	1.28843	1.10165	1.019		2.17771	1.9195	1.28843	2.27497
1.52185	1.64704	1.28843	1.10159	1.02		2.18112	1.91651	1.28843	2.27066
1.52245	1.64426	1.28662	1.09998	1.021		2.17798	1.91623	1.28662	2.26473
1.52399	1.64473	1.28843	1.10373	1.022		2.17433	1.91848	1.28843	2.26901
1.52083	1.64718	1.27975	1.10205	1.023		2.18213	1.91711	1.27975	2.27029
1.52026	1.64476	1.2888	1.10205	1.024		2.17228	1.91775	1.2888	2.27085
1.52232	1.64571	1.28043	1.10189	1.025		2.1784	1.92053	1.28043	2.26473
1.52416	1.64449	1.28958	1.09694	1.026		2.1777	1.92446	1.28958	2.26578
1.5209	1.64504	1.2873	1.10421	1.027		2.17885	1.91502	1.2873	2.27602
1.52032	1.64847	1.28911	1.09968	1.028		2.18206	1.91411	1.28911	2.27679
1.52283	1.64872	1.28911	1.10389	1.029		2.17683	1.91764	1.28911	2.27303
1.51906	1.65088	1.2873	1.10429	1.03		2.18379	1.92016	1.2873	2.2739
1.52124	1.64892	1.28911	1.10499	1.031		2.18321	1.91551	1.28911	2.26553
1.51904	1.64785	1.28843	1.10444	1.032		2.18232	1.92255	1.28843	2.26523
1.52386	1.64475	1.28698	1.10288	1.033		2.18238	1.91739	1.28698	2.27154
1.52297	1.64476	1.28723	1.10548	1.034		2.1795	1.91411	1.28723	2.27383
1.52366	1.6413	1.27975	1.10546	1.035		2.18163	1.91818	1.27975	2.27262
1.52267	1.64022	1.28698	1.10377	1.036		2.18279	1.91567	1.28698	2.27012
1.52541	1.64595	1.28662	1.10812	1.037		2.18065	1.92284	1.28662	2.27992
1.52467	1.64002	1.28843	1.10903	1.038		2.18347	1.92109	1.28843	2.27081
1.52266	1.6408	1.27975	1.11124	1.039		2.18138	1.92216	1.27975	2.28091
1.5242	1.64467	1.27975	1.10539	1.04		2.18055	1.91869	1.27975	2.27564
1.52522	1.64395	1.28911	1.10587	1.041		2.1794	1.92077	1.28911	2.2687
1.52453	1.64263	1.28911	1.1064	1.042		2.1806	1.91541	1.28911	2.2754
1.52313	1.64315	1.2873	1.10771	1.043		2.17975	1.92283	1.2873	2.27499
1.52704	1.63705	1.2873	1.10639	1.044		2.18371	1.9152	1.2873	2.28067
1.52438	1.64223	1.28906	1.10842	1.045		2.18133	1.92177	1.28906	2.27749
1.5256	1.64238	1.28911	1.10786	1.046		2.18133	1.92333	1.28911	2.27313
1.52598	1.63894	1.28906	1.11211	1.047		2.18085	1.91943	1.28906	2.27634
1.52641	1.63883	1.28912	1.11258	1.048		2.1822	1.9175	1.28912	2.27967
1.52799	1.64002	1.28911	1.11108	1.049		2.18358	1.91798	1.28911	2.27985
1.52848	1.6378	1.28948	1.10932	1.05		2.18433	1.92516	1.28948	2.267
1.52817	1.63966	1.28911	1.10501	1.051		2.1841	1.92177	1.28911	2.27938
1.5291	1.63829	1.28911	1.10675	1.052		2.18531	1.91822	1.28911	2.28249
1.53037	1.64152	1.28911	1.10692	1.053		2.18525	1.92232	1.28911	2.27883
1.52938	1.64209	1.28911	1.10639	1.054		2.19093	1.92276	1.28911	2.27892
1.52849	1.64093	1.28911	1.10549	1.055		2.19207	1.91698	1.28911	2.27749
1.53012	1.64112	1.28911	1.10488	1.056		2.18729	1.91805	1.28911	2.27402
1.53081	1.6417	1.28766	1.10663	1.057		2.18575	1.92002	1.28766	2.27878
1.53057	1.64057	1.28911	1.10565	1.058		2.18351	1.91807	1.28911	2.28059
1.53207	1.63992	1.28717	1.10957	1.059		2.18438	1.92139	1.28717	2.2787
1.53185	1.6427	1.28911	1.10456	1.06		2.18156	1.9237	1.28911	2.2793
1.52938	1.64014	1.28911	1.10736	1.061		2.18532	1.92138	1.28911	2.27241
1.53141	1.64197	1.28906	1.10779	1.062		2.18244	1.91703	1.28906	2.26699
1.53205	1.64216	1.28838	1.11346	1.063		2.18445	1.92039	1.28838	2.27188
1.5309	1.64482	1.28843	1.11262	1.064		2.18663	1.92191	1.28843	2.27851
1.53155	1.64525	1.28843	1.108	1.065		2.1863	1.92117	1.28843	2.28192
1.533	1.64792	1.27864	1.10777	1.066		2.19036	1.91879	1.27864	2.27441
1.53457	1.64684	1.28881	1.10565	1.067		2.18927	1.9223	1.28881	2.274
1.53362	1.64823	1.27932	1.10997	1.068		2.18462	1.92271	1.27932	2.27761
1.53322	1.64965	1.28698	1.10623	1.069		2.18336	1.92109	1.28698	2.27145
1.5329	1.64943	1.28662	1.10817	1.07		2.18793	1.92326	1.28662	2.26858
1.5317	1.6487	1.28662	1.10902	1.071		2.18463	1.91951	1.28662	2.27609
1.53172	1.64985	1.28662	1.10391	1.072		2.18299	1.91566	1.28662	2.28401
1.5316	1.6488	1.28698	1.11227	1.073		2.18346	1.91878	1.28698	2.27822
1.5367	1.64887	1.28715	1.11447	1.074		2.18205	1.91791	1.28715	2.28266
1.53518	1.64673	1.28911	1.11626	1.075		2.18406	1.91924	1.28911	2.27959
1.53355	1.64958	1.28911	1.11912	1.076		2.18083	1.92548	1.28911	2.28237
1.53404	1.64956	1.28906	1.11932	1.077		2.1844	1.92146	1.28906	2.28088
1.53386	1.65199	1.28911	1.11941	1.078		2.18932	1.91984	1.28911	2.2831
1.53328	1.65013	1.28911	1.11926	1.079		2.19145	1.92434	1.28911	2.28203
1.53526	1.651	1.28843	1.11912	1.08		2.18757	1.92177	1.28843	2.28283
1.53502	1.65273	1.28734	1.11677	1.081		2.18941	1.92647	1.28734	2.2754
1.53199	1.65078	1.27864	1.11616	1.082		2.18998	1.92269	1.27864	2.27853
1.53306	1.6552	1.28655	1.10717	1.083		2.19149	1.9262	1.28655	2.27789
1.53162	1.65455	1.27975	1.10723	1.084		2.19227	1.91948	1.27975	2.28415
1.53033	1.65542	1.28723	1.10508	1.085		2.18874	1.92166	1.28723	2.28254
1.53271	1.65621	1.2873	1.11013	1.086		2.18985	1.91864	1.2873	2.27889
1.53384	1.65597	1.2873	1.10869	1.087		2.21893	1.9249	1.2873	2.2673
1.53369	1.65576	1.28911	1.10487	1.088		2.23504	1.92076	1.28911	2.27059
1.53243	1.65946	1.27932	1.10875	1.089		2.22733	1.91892	1.27932	2.27257
1.5344	1.65427	1.28911	1.10447	1.09		2.22933	1.92433	1.28911	2.28427
1.53497	1.65627	1.28911	1.10576	1.091		2.23241	1.92484	1.28911	2.27073
1.5336	1.65425	1.28717	1.10326	1.092		2.23026	1.91754	1.28717	2.28067
1.53159	1.65645	1.29042	1.10867	1.093		2.23	1.92055	1.29042	2.27483
1.53119	1.65755	1.28911	1.10966	1.094		2.23132	1.92001	1.28911	2.28187
1.52999	1.65573	1.28911	1.11361	1.095		2.23771	1.91876	1.28911	2.28132
1.53071	1.65826	1.28874	1.10889	1.096		2.2328	1.9193	1.28874	2.28051
1.53115	1.65848	1.28906	1.10905	1.097		2.23345	1.92602	1.28906	2.28685
1.52958	1.65944	1.28906	1.10889	1.098		2.237	1.91939	1.28906	2.28344
1.52984	1.65929	1.28843	1.10905	1.099		2.23127	1.92451	1.28843	2.28371
1.5408	1.66047	1.28911	1.10889	1.1		2.23762	1.91929	1.28911	2.28026
1.54269	1.66172	1.28911	1.10942	1.101		2.23456	1.92111	1.28911	2.27381
1.54115	1.6607	1.28911	1.1102	1.102		2.23332	1.92788	1.28911	2.28061
1.54267	1.65758	1.28662	1.10931	1.103		2.23268	1.92633	1.28662	2.28373
1.54359	1.65785	1.28843	1.10875	1.104		2.22835	1.92801	1.28843	2.28686
1.54233	1.66105	1.28698	1.11435	1.105		2.22973	1.91975	1.28698	2.28564
1.53351	1.66104	1.27977	1.11932	1.106		2.23265	1.92425	1.27977	2.28217
1.53362	1.65553	1.28043	1.11448	1.107		2.23163	1.92139	1.28043	2.28458
1.53492	1.65599	1.28766	1.11932	1.108		2.23545	1.92596	1.28766	2.27761
1.53518	1.65491	1.28043	1.11619	1.109		2.24155	1.92299	1.28043	2.27357
1.53297	1.65939	1.28948	1.11922	1.11		2.23347	1.92832	1.28948	2.27456
1.5367	1.65472	1.28802	1.11136	1.111		2.23143	1.92881	1.28802	2.27992
1.53719	1.65514	1.28718	1.11936	1.112		2.23745	1.92228	1.28718	2.28286
1.53385	1.65088	1.28843	1.11588	1.113		2.23581	1.93076	1.28843	2.27563
1.5336	1.65201	1.28881	1.1144	1.114		2.24067	1.92176	1.28881	2.28408
1.53533	1.64845	1.28843	1.11955	1.115		2.23443	1.92676	1.28843	2.28025
1.53182	1.65021	1.28948	1.11945	1.116		2.23577	1.93088	1.28948	2.2748
1.53536	1.65193	1.2873	1.11558	1.117		2.23337	1.92226	1.2873	2.27837
1.53604	1.64987	1.28911	1.11817	1.118		2.23506	1.92833	1.28911	2.281
1.54252	1.65168	1.2873	1.11889	1.119		2.24117	1.92227	1.2873	2.28645
1.53671	1.64854	1.28911	1.11925	1.12		2.2329	1.92225	1.28911	2.28186
1.53499	1.64742	1.28911	1.11916	1.121		2.24455	1.92192	1.28911	2.28106
1.53704	1.65018	1.28843	1.11935	1.122		2.24806	1.92667	1.28843	2.27985
1.53661	1.64982	1.28843	1.11935	1.123		2.23435	1.92202	1.28843	2.27836
1.53459	1.64874	1.28911	1.11882	1.124		2.24391	1.92842	1.28911	2.28764
1.53542	1.64906	1.28948	1.11899	1.125		2.23099	1.92777	1.28948	2.28396
1.5374	1.64501	1.28723	1.11942	1.126		2.23401	1.92914	1.28723	2.27441
1.53606	1.64662	1.28911	1.11819	1.127		2.24228	1.9287	1.28911	2.28193
1.5332	1.6445	1.28911	1.11023	1.128		2.23994	1.9284	1.28911	2.28534
1.53614	1.65016	1.29059	1.11023	1.129		2.24049	1.92418	1.29059	2.28662
1.53677	1.64989	1.28979	1.11662	1.13		2.24056	1.93028	1.28979	2.28144
1.53794	1.65038	1.28791	1.11023	1.131		2.24081	1.92548	1.28791	2.28935
1.53636	1.65357	1.28911	1.11171	1.132		2.2438	1.92943	1.28911	2.28881
1.53538	1.64986	1.28906	1.11223	1.133		2.2415	1.92992	1.28906	2.29216
1.53622	1.65363	1.28911	1.11303	1.134		2.24115	1.93238	1.28911	2.2777
1.53634	1.65404	1.28911	1.10616	1.135		2.23897	1.9341	1.28911	2.28103
1.53862	1.64984	1.28911	1.11157	1.136		2.23979	1.92745	1.28911	2.27756
1.5374	1.65335	1.28828	1.11109	1.137		2.24272	1.92662	1.28828	2.27519
1.54031	1.65411	1.28843	1.11832	1.138		2.23484	1.9299	1.28843	2.2868
1.54177	1.65251	1.28662	1.12291	1.139		2.23784	1.93038	1.28662	2.28239
1.53647	1.65095	1.27864	1.11827	1.14		2.23707	1.92772	1.27864	2.27623
1.53712	1.64988	1.27975	1.11827	1.141		2.24041	1.92987	1.27975	2.28488
1.53731	1.65087	1.28655	1.12291	1.142		2.24087	1.9312	1.28655	2.28303
1.53453	1.65245	1.28723	1.12291	1.143		2.24014	1.9325	1.28723	2.29362
1.538	1.65151	1.28662	1.12291	1.144		2.24169	1.9259	1.28662	2.27817
1.53786	1.6504	1.28662	1.12291	1.145		2.23744	1.9297	1.28662	2.27943
1.53627	1.65413	1.28698	1.12291	1.146		2.23533	1.93032	1.28698	2.28156
1.53658	1.65442	1.2888	1.11773	1.147		2.23951	1.9266	1.2888	2.28459
1.53549	1.65761	1.28655	1.12264	1.148		2.23785	1.93064	1.28655	2.29
1.53426	1.65367	1.28662	1.12275	1.149		2.24086	1.92416	1.28662	2.27869
1.53677	1.66133	1.27932	1.12275	1.15		2.23671	1.92746	1.27932	2.29184
1.54492	1.65893	1.2873	1.12224	1.151		2.24306	1.93058	1.2873	2.29413
1.54949	1.66431	1.28911	1.12216	1.152		2.23517	1.93036	1.28911	2.28567
1.54708	1.65854	1.28843	1.12216	1.153		2.24806	1.92964	1.28843	2.28346
1.54965	1.65713	1.28728	1.12216	1.154		2.24546	1.9229	1.28728	2.28741
1.5471	1.65933	1.28843	1.12232	1.155		2.24764	1.92785	1.28843	2.28453
1.54642	1.66283	1.28843	1.12257	1.156		2.24418	1.9247	1.28843	2.27667
1.54402	1.66207	1.27975	1.12229	1.157		2.24664	1.92119	1.27975	2.27437
1.54498	1.66655	1.28911	1.12281	1.158		2.24544	1.92876	1.28911	2.2742
1.54225	1.66785	1.28949	1.12279	1.159		2.24657	1.92814	1.28949	2.29695
1.54051	1.66435	1.28911	1.12234	1.16		2.23693	1.92677	1.28911	2.28521
1.54468	1.6667	1.28979	1.1229	1.161		2.23627	1.92912	1.28979	2.28886
1.54379	1.66591	1.28911	1.1229	1.162		2.23677	1.92659	1.28911	2.27885
1.54602	1.66601	1.28874	1.1229	1.163		2.2321	1.92409	1.28874	2.2768
1.54401	1.66769	1.28911	1.12234	1.164		2.23787	1.93056	1.28911	2.28723
1.5475	1.66612	1.28948	1.12224	1.165		2.23905	1.93025	1.28948	2.28262
1.54835	1.66446	1.28911	1.11522	1.166		2.23974	1.93113	1.28911	2.2928
1.55015	1.66314	1.28911	1.12201	1.167		2.23699	1.92757	1.28911	2.28492
1.5492	1.67026	1.28979	1.11622	1.168		2.23432	1.92646	1.28979	2.28606
1.55027	1.67076	1.28911	1.12168	1.169		2.23749	1.92663	1.28911	2.29021
1.55368	1.66892	1.28911	1.12233	1.17		2.23636	1.92998	1.28911	2.28121
1.55102	1.66822	1.28843	1.12291	1.171		2.24235	1.92395	1.28843	2.27446
1.55109	1.66608	1.28843	1.1182	1.172		2.24599	1.92465	1.28843	2.29225
1.55247	1.6672	1.28881	1.12304	1.173		2.24515	1.92582	1.28881	2.29138
1.55402	1.66498	1.27975	1.12577	1.174		2.24344	1.9285	1.27975	2.28425
1.55161	1.6686	1.28648	1.12578	1.175		2.24204	1.92689	1.28648	2.28098
1.54501	1.6681	1.28723	1.11943	1.176		2.24417	1.92297	1.28723	2.28839
1.55168	1.6683	1.2873	1.11986	1.177		2.23822	1.93097	1.2873	2.27948
1.55059	1.66621	1.28911	1.11668	1.178		2.2355	1.92721	1.28911	2.28282
1.55033	1.66643	1.28911	1.12285	1.179		2.24024	1.92651	1.28911	2.28171
1.55509	1.66837	1.2873	1.12577	1.18		2.23783	1.92836	1.2873	2.2808
1.55239	1.66631	1.28911	1.11754	1.181		2.23838	1.92443	1.28911	2.29129
1.55249	1.66741	1.28911	1.12243	1.182		2.23966	1.93249	1.28911	2.28413
1.55162	1.66929	1.28911	1.1226	1.183		2.23567	1.93073	1.28911	2.29049
1.55267	1.66566	1.28911	1.12256	1.184		2.23995	1.92739	1.28911	2.28865
1.55383	1.66669	1.28911	1.1254	1.185		2.24122	1.92623	1.28911	2.27526
1.55308	1.66577	1.28911	1.12488	1.186		2.25331	1.92349	1.28911	2.27799
1.55498	1.66231	1.28843	1.12488	1.187		2.25077	1.92655	1.28843	2.27673
1.55368	1.66341	1.28655	1.12492	1.188		2.25311	1.92701	1.28655	2.28414
1.55266	1.66171	1.28728	1.12492	1.189		2.24871	1.93161	1.28728	2.28557
1.54718	1.66226	1.27977	1.12492	1.19		2.24986	1.9276	1.27977	2.28777
1.54699	1.6623	1.27975	1.11857	1.191		2.24938	1.92515	1.27975	2.27846
1.54469	1.66264	1.28043	1.12488	1.192		2.25094	1.92504	1.28043	2.2844
1.54698	1.66102	1.28043	1.11869	1.193		2.24806	1.92376	1.28043	2.28514
1.54546	1.66014	1.28911	1.12241	1.194		2.24802	1.92997	1.28911	2.27498
1.5473	1.65852	1.29047	1.11275	1.195		2.24595	1.93157	1.29047	2.28232
1.54504	1.6587	1.28911	1.11837	1.196		2.24154	1.92236	1.28911	2.28128
1.54525	1.6591	1.29059	1.12864	1.197		2.24239	1.93195	1.29059	2.2888
1.54882	1.65976	1.29059	1.12236	1.198		2.24608	1.92837	1.29059	2.28468
1.54973	1.65889	1.28959	1.1143	1.199		2.24934	1.92251	1.28959	2.28921
1.55032	1.65944	1.28959	1.12376	1.2		2.24672	1.9246	1.28959	2.28934
1.55309	1.65653	1.28911	1.12836	1.201		2.24488	1.92963	1.28911	2.28859
1.55488	1.65795	1.28911	1.10799	1.202		2.25029	1.92724	1.28911	2.2873
1.55196	1.65659	1.28911	1.11248	1.203		2.2505	1.9244	1.28911	2.28982
1.55053	1.65346	1.28843	1.11246	1.204		2.25624	1.93235	1.28843	2.2843
1.55115	1.65666	1.28843	1.12272	1.205		2.25056	1.92548	1.28843	2.29603
1.54401	1.6565	1.28655	1.12921	1.206		2.25402	1.93174	1.28655	2.2884
1.54487	1.65283	1.2888	1.12908	1.207		2.25171	1.9297	1.2888	2.29472
1.54688	1.6563	1.28655	1.12908	1.208		2.25051	1.92851	1.28655	2.28952
1.54774	1.65813	1.28043	1.12908	1.209		2.25494	1.93081	1.28043	2.2971
1.55261	1.65806	1.28911	1.12908	1.21		2.24645	1.92567	1.28911	2.29056
1.54556	1.65785	1.28911	1.12908	1.211		2.25283	1.92907	1.28911	2.27715
1.54503	1.65679	1.28911	1.12389	1.212		2.24384	1.92311	1.28911	2.29934
1.54522	1.65651	1.28911	1.12921	1.213		2.24528	1.92988	1.28911	2.29056
1.54961	1.65787	1.28906	1.12943	1.214		2.25229	1.9248	1.28906	2.29829
1.55009	1.65701	1.28911	1.12858	1.215		2.24465	1.92383	1.28911	2.29216
1.5543	1.66027	1.28911	1.12899	1.216		2.24309	1.93458	1.28911	2.29319
1.55331	1.65979	1.28911	1.12872	1.217		2.24781	1.92658	1.28911	2.29104
1.5525	1.66202	1.28911	1.12885	1.218		2.24571	1.92435	1.28911	2.29349
1.55272	1.66026	1.28911	1.12646	1.219		2.25912	1.93245	1.28911	2.28845
1.55546	1.66005	1.28843	1.13226	1.22		2.25322	1.92784	1.28843	2.29332
1.55295	1.66096	1.28655	1.13217	1.221		2.25196	1.92964	1.28655	2.28369
1.55136	1.65953	1.28843	1.12646	1.222		2.2554	1.92551	1.28843	2.28892
1.5547	1.66287	1.27975	1.12818	1.223		2.25355	1.9251	1.27975	2.28279
1.55576	1.66428	1.27975	1.12638	1.224		2.25164	1.92504	1.27975	2.28895
1.55584	1.66511	1.28655	1.12204	1.225		2.25046	1.92561	1.28655	2.28199
1.55737	1.66722	1.28717	1.12825	1.226		2.25026	1.93058	1.28717	2.28423
1.55459	1.66735	1.28948	1.12835	1.227		2.2527	1.92545	1.28948	2.29029
1.55473	1.66461	1.28948	1.12818	1.228		2.25295	1.92422	1.28948	2.29307
1.5572	1.66438	1.28911	1.12878	1.229		2.26275	1.92538	1.28911	2.29578
1.55246	1.66276	1.28843	1.12854	1.23		2.2459	1.93019	1.28843	2.28082
1.55318	1.66999	1.28843	1.12882	1.231		2.24476	1.92852	1.28843	2.28948
1.55407	1.67154	1.2888	1.12841	1.232		2.24736	1.93316	1.2888	2.29183
1.55387	1.67085	1.28843	1.1221	1.233		2.25324	1.92921	1.28843	2.29579
1.55299	1.67106	1.2873	1.12858	1.234		2.25319	1.93402	1.2873	2.2895
1.55486	1.66847	1.28948	1.12858	1.235		2.26267	1.93754	1.28948	2.29589
1.55653	1.67165	1.28911	1.12899	1.236		2.2573	1.93497	1.28911	2.29314
1.55817	1.67105	1.28911	1.12858	1.237		2.25897	1.92784	1.28911	2.29597
1.55632	1.67189	1.28843	1.12854	1.238		2.25923	1.93513	1.28843	2.30447
1.55989	1.67449	1.28655	1.12878	1.239		2.25345	1.92864	1.28655	2.28941
1.5605	1.67461	1.28843	1.12841	1.24		2.25584	1.92804	1.28843	2.28156
1.55846	1.67683	1.28911	1.12892	1.241		2.26312	1.9326	1.28911	2.2894
1.56002	1.67583	1.28717	1.12892	1.242		2.25907	1.93419	1.28717	2.28598
1.55962	1.67865	1.28911	1.12911	1.243		2.26158	1.93432	1.28911	2.27994
1.55676	1.67569	1.28723	1.12953	1.244		2.25766	1.93169	1.28723	2.28594
1.55722	1.67569	1.28911	1.12114	1.245		2.25696	1.92753	1.28911	2.28738
1.55524	1.67911	1.28911	1.1298	1.246		2.25559	1.93761	1.28911	2.29377
1.55847	1.67729	1.28911	1.1211	1.247		2.26067	1.93706	1.28911	2.29486
1.5582	1.67641	1.28911	1.12919	1.248		2.26023	1.93238	1.28911	2.29687
1.5597	1.67616	1.28911	1.12977	1.249		2.25699	1.93303	1.28911	2.29407
1.5596	1.67843	1.2873	1.1293	1.25		2.26024	1.92944	1.2873	2.29761
1.56029	1.67985	1.28717	1.12858	1.251		2.25436	1.93309	1.28717	2.28764
1.56388	1.67766	1.28911	1.12858	1.252		2.25148	1.92809	1.28911	2.302
1.56248	1.67803	1.28911	1.12224	1.253		2.25973	1.93947	1.28911	2.29456
1.56488	1.67653	1.28911	1.12837	1.254		2.26648	1.93392	1.28911	2.29958
1.56462	1.67659	1.28843	1.12892	1.255		2.26276	1.9336	1.28843	2.29152
1.56327	1.67451	1.28843	1.12778	1.256		2.26791	1.93223	1.28843	2.29802
1.56275	1.67318	1.28843	1.12147	1.257		2.25578	1.93193	1.28843	2.29534
1.56592	1.6735	1.28843	1.12272	1.258		2.26638	1.93152	1.28843	2.29451
1.56402	1.67316	1.2873	1.122	1.259		2.26042	1.93624	1.2873	2.29556
1.5597	1.67461	1.28911	1.12865	1.26		2.29773	1.9371	1.28911	2.28988
1.56228	1.67329	1.28911	1.12222	1.261		2.25643	1.93092	1.28911	2.30165
1.56249	1.67272	1.28911	1.12837	1.262		2.25995	1.92674	1.28911	2.29941
1.56355	1.6705	1.28911	1.12215	1.263		2.25463	1.93308	1.28911	2.29411
1.55987	1.67167	1.28911	1.12213	1.264		2.25753	1.93616	1.28911	2.29325
1.56153	1.67131	1.28911	1.12839	1.265		2.24768	1.93075	1.28911	2.28795
1.56481	1.67038	1.27864	1.12836	1.266		2.25547	1.93758	1.27864	2.29617
1.56442	1.6702	1.28911	1.12846	1.267		2.26227	1.9305	1.28911	2.3034
1.56375	1.66956	1.28911	1.12204	1.268		2.25485	1.93652	1.28911	2.30559
1.56528	1.66855	1.28911	1.12194	1.269		2.25538	1.93654	1.28911	2.29317
1.56556	1.66951	1.28723	1.12164	1.27		2.2624	1.93623	1.28723	2.29913
1.56488	1.6689	1.28911	1.12825	1.271		2.25908	1.92677	1.28911	2.29914
1.56457	1.67245	1.28662	1.12135	1.272		2.25107	1.93442	1.28662	2.29812
1.56337	1.6693	1.28655	1.12147	1.273		2.25804	1.93587	1.28655	2.30566
1.56422	1.66881	1.2888	1.12778	1.274		2.25654	1.93275	1.2888	2.30206
1.56091	1.67031	1.28911	1.12147	1.275		2.25316	1.93625	1.28911	2.29724
1.56333	1.6663	1.28911	1.12816	1.276		2.25355	1.93303	1.28911	2.29373
1.56228	1.66487	1.28911	1.1218	1.277		2.25512	1.93292	1.28911	2.29216
1.56199	1.66334	1.28911	1.12721	1.278		2.25213	1.93659	1.28911	2.29107
1.56211	1.66524	1.28723	1.12869	1.279		2.25262	1.93029	1.28723	2.29722
1.56106	1.66566	1.28911	1.12957	1.28		2.2531	1.93087	1.28911	2.29686
1.56199	1.66646	1.28911	1.1291	1.281		2.25238	1.93138	1.28911	2.29914
1.56413	1.66769	1.28911	1.12249	1.282		2.24953	1.93681	1.28911	2.28856
1.56296	1.66512	1.28911	1.12854	1.283		2.2526	1.92875	1.28911	2.30111
1.56155	1.66509	1.28911	1.12827	1.284		2.25302	1.93803	1.28911	2.29933
1.5627	1.66551	1.2873	1.12309	1.285		2.25234	1.93434	1.2873	2.29697
1.56376	1.66383	1.28911	1.12134	1.286		2.25372	1.93404	1.28911	2.30065
1.56257	1.66364	1.28911	1.12225	1.287		2.25332	1.93585	1.28911	2.29681
1.56385	1.66216	1.28888	1.122	1.288		2.24961	1.92719	1.28888	2.30204
1.56329	1.66492	1.28723	1.12189	1.289		2.25251	1.93042	1.28723	2.29184
1.5633	1.66502	1.28843	1.12872	1.29		2.25072	1.93015	1.28843	2.29589
1.56475	1.66583	1.28843	1.12179	1.291		2.25388	1.93689	1.28843	2.28915
1.56481	1.66835	1.27932	1.12928	1.292		2.25038	1.9293	1.27932	2.29734
1.56205	1.67107	1.28948	1.1226	1.293		2.25095	1.93028	1.28948	2.29929
1.56085	1.67035	1.28911	1.12666	1.294		2.25505	1.93468	1.28911	2.30542
1.55717	1.67045	1.28911	1.13107	1.295		2.25129	1.93435	1.28911	2.29597
1.55981	1.67125	1.28911	1.12684	1.296		2.25209	1.93619	1.28911	2.30325
1.55846	1.66951	1.28843	1.13101	1.297		2.25233	1.93692	1.28843	2.29589
1.56293	1.67047	1.28843	1.12292	1.298		2.25316	1.93401	1.28843	2.3051
1.5611	1.66753	1.28843	1.13101	1.299		2.25552	1.93955	1.28843	2.29828
1.56793	1.66836	1.27864	1.13157	1.3		2.25412	1.93291	1.27864	2.30934
1.56756	1.67007	1.27864	1.13192	1.301		2.25463	1.94149	1.27864	2.301
1.56894	1.67094	1.28766	1.13042	1.302		2.25628	1.93733	1.28766	2.31612
1.57102	1.67158	1.28911	1.12965	1.303		2.25238	1.93522	1.28911	2.30829
1.5698	1.67175	1.28843	1.13141	1.304		2.25505	1.93534	1.28843	2.29818
1.56908	1.67236	1.28655	1.12977	1.305		2.25251	1.936	1.28655	2.30149
1.56286	1.6736	1.28655	1.12539	1.306		2.25029	1.93483	1.28655	2.30163
1.5656	1.67433	1.28843	1.13042	1.307		2.25241	1.93435	1.28843	2.29911
1.56561	1.67562	1.28662	1.13482	1.308		2.25211	1.92954	1.28662	2.30276
1.5644	1.67704	1.27975	1.13494	1.309		2.25202	1.93602	1.27975	2.28771
1.56321	1.67618	1.28766	1.12681	1.31		2.25234	1.93536	1.28766	2.29372
1.56487	1.67881	1.28911	1.12681	1.311		2.25368	1.93323	1.28911	2.30798
1.56583	1.68162	1.28655	1.12681	1.312		2.25199	1.93711	1.28655	2.30283
1.56777	1.67956	1.28843	1.12681	1.313		2.2544	1.93666	1.28843	2.30633
1.56554	1.68057	1.28843	1.13258	1.314		2.25507	1.93693	1.28843	2.30189
1.567	1.68223	1.28728	1.12884	1.315		2.25542	1.93772	1.28728	2.29386
1.56749	1.68059	1.28948	1.12901	1.316		2.25594	1.93078	1.28948	2.29907
1.56594	1.68144	1.27932	1.13274	1.317		2.25521	1.93768	1.27932	2.29803
1.56696	1.68143	1.28911	1.1219	1.318		2.25334	1.93492	1.28911	2.3031
1.5682	1.68157	1.28911	1.13646	1.319		2.25346	1.93845	1.28911	2.30316
1.56938	1.68374	1.28723	1.13062	1.32		2.25653	1.93379	1.28723	2.30312
1.56645	1.68244	1.28911	1.13051	1.321		2.25457	1.93672	1.28911	2.29436
1.56798	1.6807	1.28843	1.1261	1.322		2.25497	1.93603	1.28843	2.30704
1.56893	1.68173	1.28911	1.13092	1.323		2.25558	1.9357	1.28911	2.29694
1.56668	1.68264	1.28911	1.1308	1.324		2.25616	1.93371	1.28911	2.29774
1.5711	1.68372	1.28911	1.12267	1.325		2.25459	1.9342	1.28911	2.29091
1.56825	1.68629	1.28911	1.13091	1.326		2.25782	1.93458	1.28911	2.29973
1.56916	1.68475	1.28911	1.12327	1.327		2.25568	1.93443	1.28911	2.29667
1.56875	1.68436	1.28911	1.12321	1.328		2.25469	1.93622	1.28911	2.29635
1.57025	1.68398	1.28911	1.12315	1.329		2.25732	1.92876	1.28911	2.29359
1.56784	1.68344	1.28911	1.12321	1.33		2.25752	1.93149	1.28911	2.29287
1.57112	1.68426	1.28911	1.12258	1.331		2.25855	1.93827	1.28911	2.29116
1.56857	1.68707	1.28911	1.12278	1.332		2.25978	1.93397	1.28911	2.29896
1.57035	1.68354	1.28911	1.12321	1.333		2.2545	1.92852	1.28911	2.30916
1.56865	1.68583	1.28911	1.13187	1.334		2.25572	1.93285	1.28911	2.30183
1.56721	1.6866	1.28911	1.12493	1.335		2.25669	1.9357	1.28911	2.29927
1.57101	1.68125	1.28911	1.12415	1.336		2.25605	1.93661	1.28911	2.31036
1.56839	1.68075	1.28843	1.12415	1.337		2.25485	1.93905	1.28843	2.29704
1.5685	1.67916	1.28655	1.12347	1.338		2.25642	1.93832	1.28655	2.30084
1.5685	1.67843	1.28655	1.12977	1.339		2.25699	1.93071	1.28655	2.30215
1.57101	1.68084	1.2888	1.12347	1.34		2.25506	1.93563	1.2888	2.2977
1.56928	1.6803	1.28698	1.12461	1.341		2.25585	1.93848	1.28698	2.29894
1.57084	1.67948	1.28843	1.12408	1.342		2.25095	1.93839	1.28843	2.3038
1.57047	1.67772	1.28723	1.12485	1.343		2.25478	1.93454	1.28723	2.29391
1.56991	1.67958	1.27932	1.12297	1.344		2.25416	1.93783	1.27932	2.30346
1.57209	1.67723	1.28723	1.12465	1.345		2.26018	1.93906	1.28723	2.29557
1.5682	1.67794	1.28723	1.12293	1.346		2.25865	1.93775	1.28723	2.30231
1.56685	1.67969	1.28911	1.12293	1.347		2.26365	1.93806	1.28911	2.30982
1.56973	1.67713	1.28906	1.12901	1.348		2.26068	1.93552	1.28906	2.30869
1.57288	1.67928	1.28911	1.13328	1.349		2.26108	1.93652	1.28911	2.31556
1.57275	1.67689	1.28911	1.12633	1.35		2.2564	1.93082	1.28911	2.30713
1.57324	1.67627	1.28911	1.13328	1.351		2.25597	1.92654	1.28911	2.30412
1.57221	1.67716	1.28911	1.13298	1.352		2.25617	1.93683	1.28911	2.311
1.57464	1.67363	1.28911	1.13245	1.353		2.25579	1.93297	1.28911	2.29901
1.57307	1.67543	1.28843	1.12388	1.354		2.25784	1.93389	1.28843	2.30783
1.57581	1.67187	1.28843	1.13206	1.355		2.25724	1.93565	1.28843	2.30067
1.57494	1.6713	1.28662	1.12833	1.356		2.25718	1.93732	1.28662	2.30221
1.57408	1.67539	1.27864	1.12751	1.357		2.25742	1.93699	1.27864	2.29886
1.56823	1.672	1.28698	1.12311	1.358		2.25693	1.93531	1.28698	2.31255
1.57113	1.67104	1.28843	1.12751	1.359		2.29344	1.93758	1.28843	2.30014
1.57218	1.67548	1.2873	1.12782	1.36		2.2508	1.93682	1.2873	2.30739
1.57091	1.67258	1.28911	1.11899	1.361		2.25081	1.9284	1.28911	2.30287
1.57177	1.67162	1.28911	1.1244	1.362		2.2518	1.93946	1.28911	2.30791
1.57352	1.67174	1.28911	1.12912	1.363		2.25863	1.93482	1.28911	2.30556
1.57364	1.66969	1.28911	1.12919	1.364		2.25695	1.9325	1.28911	2.31255
1.57329	1.67144	1.28911	1.12836	1.365		2.29339	1.93372	1.28911	2.30161
1.57213	1.67105	1.28911	1.12848	1.366		2.25827	1.92746	1.28911	2.3062
1.57193	1.66956	1.28911	1.12256	1.367		2.26221	1.93338	1.28911	2.30086
1.57346	1.67351	1.28911	1.1311	1.368		2.29846	1.93668	1.28911	2.31132
1.5743	1.67302	1.28911	1.13063	1.369		2.29805	1.93365	1.28911	2.30374
1.57643	1.67447	1.28911	1.1358	1.37		2.25717	1.93491	1.28911	2.30204
1.57518	1.67371	1.28843	1.1368	1.371		2.25318	1.93523	1.28843	2.29653
1.57763	1.6775	1.28837	1.13664	1.372		2.29974	1.93404	1.28837	2.30897
1.57875	1.67868	1.27864	1.13681	1.373		2.25407	1.93209	1.27864	2.30823
1.58174	1.68047	1.27975	1.12851	1.374		2.29611	1.92744	1.27975	2.29724
1.58095	1.67877	1.28655	1.12851	1.375		2.25622	1.93435	1.28655	2.30137
1.57617	1.68392	1.28698	1.1279	1.376		2.29924	1.93023	1.28698	2.3087
1.57987	1.67781	1.28045	1.13226	1.377		2.25972	1.93814	1.28045	2.30784
1.57545	1.68207	1.28911	1.13226	1.378		2.30213	1.93494	1.28911	2.30297
1.57606	1.6805	1.28911	1.1397	1.379		2.29771	1.93852	1.28911	2.3032
1.57694	1.68255	1.28911	1.13226	1.38		2.30828	1.93924	1.28911	2.30962
1.57407	1.67688	1.28843	1.13226	1.381		2.30796	1.9327	1.28843	2.30743
1.57584	1.67943	1.28911	1.13547	1.382		2.30441	1.93669	1.28911	2.31417
1.57813	1.68319	1.28911	1.13361	1.383		2.30808	1.94039	1.28911	2.31124
1.57855	1.68211	1.28911	1.13412	1.384		2.30789	1.93783	1.28911	2.31002
1.57727	1.67706	1.28911	1.13412	1.385		2.30461	1.9338	1.28911	2.3069
1.57651	1.68028	1.28897	1.13412	1.386		2.30515	1.92931	1.28897	2.30885
1.5763	1.68453	1.28843	1.13053	1.387		2.30673	1.92934	1.28843	2.29957
1.58022	1.68234	1.28655	1.13226	1.388		2.30603	1.93499	1.28655	2.30995
1.57826	1.68407	1.27864	1.13226	1.389		2.30572	1.93515	1.27864	2.29712
1.58057	1.68428	1.28843	1.13447	1.39		2.30629	1.9303	1.28843	2.29957
1.57459	1.6843	1.28655	1.13226	1.391		2.23442	1.93568	1.28655	2.31125
1.57492	1.68603	1.27864	1.13447	1.392		2.23418	1.93527	1.27864	2.30714
1.57998	1.68721	1.28911	1.12921	1.393		2.23462	1.93162	1.28911	2.29018
1.57436	1.68566	1.28911	1.13471	1.394		2.23257	1.93052	1.28911	2.30077
1.57952	1.69075	1.28911	1.13797	1.395		2.23486	1.93869	1.28911	2.29855
1.57885	1.68813	1.28911	1.12881	1.396		2.23446	1.93833	1.28911	2.30041
1.57381	1.69226	1.28911	1.12881	1.397		2.23675	1.93662	1.28911	2.3013
1.58402	1.68796	1.28911	1.1275	1.398		2.23777	1.93852	1.28911	2.31122
1.5745	1.69153	1.28911	1.12551	1.399		2.23548	1.93402	1.28911	2.31009
1.57874	1.68906	1.28911	1.12904	1.4		2.23629	1.93076	1.28911	2.3117
1.57764	1.69304	1.28911	1.12904	1.401		2.23666	1.93358	1.28911	2.30505
1.57677	1.69314	1.28911	1.12951	1.402		2.23272	1.93385	1.28911	2.30355
1.57849	1.69371	1.28911	1.12975	1.403		2.23283	1.92907	1.28911	2.31402
1.57871	1.69625	1.28911	1.13729	1.404		2.23431	1.93652	1.28911	2.30979
1.58051	1.69157	1.28843	1.12953	1.405		2.23234	1.92849	1.28843	2.31028
1.57847	1.69142	1.28655	1.13145	1.406		2.23545	1.93343	1.28655	2.30761
1.582	1.69172	1.28843	1.13499	1.407		2.23461	1.93592	1.28843	2.30413
1.57765	1.69315	1.28662	1.13499	1.408		2.23567	1.93977	1.28662	2.31075
1.57915	1.69373	1.27932	1.1466	1.409		2.23483	1.93618	1.27932	2.30868
1.57999	1.68974	1.28911	1.13194	1.41		2.23531	1.93758	1.28911	2.31245
1.57487	1.69391	1.28911	1.13767	1.411		2.23826	1.93752	1.28911	2.31688
1.57818	1.69123	1.28911	1.13828	1.412		2.23917	1.93852	1.28911	2.31085
1.5796	1.69233	1.28911	1.13175	1.413		2.23817	1.93776	1.28911	2.30547
1.57938	1.69227	1.28911	1.13809	1.414		2.23925	1.94075	1.28911	2.31013
1.57817	1.69192	1.28911	1.13835	1.415		2.24127	1.93889	1.28911	2.30719
1.57928	1.69014	1.29107	1.13182	1.416		2.23734	1.93831	1.29107	2.30814
1.58072	1.68853	1.28911	1.13831	1.417		2.23921	1.93718	1.28911	2.31077
1.57885	1.68771	1.28911	1.13547	1.418		2.23866	1.93771	1.28911	2.31587
1.58077	1.68654	1.28911	1.13566	1.419		2.23745	1.93155	1.28911	2.31717
1.57905	1.68639	1.28843	1.13537	1.42		2.23393	1.93657	1.28843	2.3155
1.5824	1.68239	1.28655	1.13571	1.421		2.23292	1.93985	1.28655	2.30893
1.57918	1.68551	1.28655	1.13778	1.422		2.23728	1.93687	1.28655	2.32259
1.58262	1.68414	1.28843	1.13579	1.423		2.23841	1.93986	1.28843	2.30285
1.58058	1.68512	1.28043	1.13995	1.424		2.23615	1.93565	1.28043	2.30451
1.5809	1.68605	1.28655	1.14012	1.425		2.23541	1.93082	1.28655	2.31109
1.58192	1.68347	1.28766	1.14084	1.426		2.23562	1.9359	1.28766	2.30633
1.57975	1.68325	1.2873	1.12851	1.427		2.23821	1.93037	1.2873	2.31606
1.5789	1.6836	1.28911	1.13074	1.428		2.23634	1.93873	1.28911	2.31429
1.57915	1.68332	1.28911	1.13776	1.429		2.23815	1.9399	1.28911	2.30488
1.57761	1.68357	1.28911	1.13628	1.43		2.23851	1.93262	1.28911	2.31864
1.57776	1.68026	1.28911	1.14219	1.431		2.23858	1.93762	1.28911	2.31669
1.58044	1.67938	1.28843	1.13523	1.432		2.23988	1.93165	1.28843	2.30561
1.58264	1.67982	1.28911	1.14365	1.433		2.23695	1.93802	1.28911	2.30979
1.58113	1.68228	1.28911	1.13502	1.434		2.23978	1.93819	1.28911	2.32601
1.58391	1.67976	1.28911	1.13552	1.435		2.2375	1.94008	1.28911	2.3072
1.58258	1.67788	1.28911	1.14093	1.436		2.23645	1.93643	1.28911	2.3101
1.58698	1.6803	1.08362	1.13921	1.437		2.2385	1.93307	1.08362	2.31257
1.5841	1.68036	1.08362	1.14612	1.438		2.23563	1.93479	1.08362	2.31119
1.58628	1.68126	0.890133	1.14328	1.439		2.23957	1.93548	0.890133	2.30976
1.58644	1.67968	0.890133	1.13442	1.44		2.23624	1.93986	0.890133	2.31344
1.5857	1.6781	0.890133	1.13425	1.441		2.23917	1.93645	0.890133	2.31214
1.58431	1.67586	1.18337	1.13268	1.442		2.24067	1.93955	1.18337	2.3148
1.58288	1.67599	1.18337	1.13934	1.443		2.23668	1.93454	1.18337	2.32352
1.58187	1.67429	1.18337	1.13934	1.444		2.23909	1.93892	1.18337	2.31788
1.58484	1.67965	1.18337	1.14175	1.445		2.2393	1.93971	1.18337	2.316
1.58346	1.68338	1.18337	1.13833	1.446		2.239	1.94333	1.18337	2.31019
1.58227	1.68235	1.18337	1.13864	1.447		2.24245	1.93869	1.18337	2.31426
1.58367	1.68277	1.18337	1.14202	1.448		2.24016	1.94234	1.18337	2.31744
1.58356	1.68093	1.18337	1.14334	1.449		2.23885	1.94111	1.18337	2.31812
1.58408	1.68052	1.18337	1.13589	1.45		2.23929	1.93799	1.18337	2.31525
1.59248	1.68096	1.18337	1.13236	1.451		2.23832	1.94217	1.18337	2.31639
1.58706	1.68244	1.18337	1.13539	1.452		2.2406	1.93926	1.18337	2.31603
1.59079	1.68282	1.18337	1.12803	1.453		2.23795	1.92925	1.18337	2.3121
1.59137	1.68388	1.18337	1.13946	1.454		2.23871	1.93935	1.18337	2.31229
1.58652	1.68535	1.18337	1.13351	1.455		2.23796	1.93297	1.18337	2.31402
1.58615	1.68174	1.18337	1.13424	1.456		2.23726	1.93399	1.18337	2.31604
1.59357	1.68342	1.18337	1.1389	1.457		2.23785	1.93636	1.18337	2.31577
1.58612	1.68884	1.18337	1.1389	1.458		2.23838	1.93793	1.18337	2.31345
1.58478	1.68898	1.18337	1.1389	1.459		2.2382	1.93142	1.18337	2.3164
1.58432	1.69014	1.18337	1.14345	1.46		2.24215	1.93124	1.18337	2.3193
1.58093	1.68699	1.18337	1.1455	1.461		2.24241	1.93852	1.18337	2.32015
1.58418	1.68881	1.18337	1.13669	1.462		2.24443	1.93944	1.18337	2.32333
1.58207	1.68873	1.18337	1.14217	1.463		2.24427	1.93875	1.18337	2.32486
1.58239	1.68987	1.18337	1.13584	1.464		2.24496	1.93547	1.18337	2.31965
1.59013	1.69054	1.18337	1.14388	1.465		2.24418	1.94318	1.18337	2.31452
1.58511	1.69319	1.18337	1.13357	1.466		2.2498	1.94022	1.18337	2.3145
1.59081	1.69238	1.18337	1.14508	1.467		2.24552	1.93925	1.18337	2.30949
1.59162	1.6931	1.18337	1.14371	1.468		2.24432	1.94152	1.18337	2.31059
1.5936	1.69293	1.18337	1.13897	1.469		2.24434	1.93748	1.18337	2.31678
1.59517	1.69007	1.18337	1.13997	1.47		2.24373	1.9383	1.18337	2.31175
1.58868	1.69015	1.18337	1.14003	1.471		2.24182	1.9409	1.18337	2.31981
1.59183	1.69	1.18337	1.14349	1.472		2.24247	1.93724	1.18337	2.31616
1.59668	1.69307	1.18337	1.15029	1.473		2.24108	1.93751	1.18337	2.31887
1.59109	1.69197	1.18337	1.14625	1.474		2.24224	1.94126	1.18337	2.31117
1.59062	1.69683	1.18337	1.14098	1.475		2.24215	1.93899	1.18337	2.31613
1.58768	1.69467	1.18337	1.14867	1.476		2.2433	1.93537	1.18337	2.3171
1.58711	1.70002	1.18337	1.14304	1.477		2.24466	1.93993	1.18337	2.31141
1.58618	1.69584	1.18337	1.14393	1.478		2.24352	1.93554	1.18337	2.31041
1.59585	1.69733	1.18337	1.14905	1.479		2.24453	1.9419	1.18337	2.32409
1.58639	1.70395	1.18337	1.14304	1.48		2.24474	1.93717	1.18337	2.30875
1.587	1.69839	1.18337	1.13515	1.481		2.24699	1.93932	1.18337	2.31475
1.58825	1.69576	1.18337	1.13814	1.482		2.24478	1.94171	1.18337	2.31416
1.59031	1.69658	1.18337	1.13831	1.483		2.24454	1.93812	1.18337	2.30913
1.58855	1.70014	1.18337	1.1459	1.484		2.24575	1.94052	1.18337	2.31246
1.58715	1.69697	1.18337	1.13841	1.485		2.24346	1.94238	1.18337	2.32058
1.59206	1.70449	1.18337	1.13992	1.486		2.24489	1.93222	1.18337	2.32252
1.58751	1.70139	1.18337	1.13964	1.487		2.2451	1.93923	1.18337	2.30755
1.5883	1.69737	1.18337	1.13924	1.488		2.24422	1.93641	1.18337	2.31274
1.59909	1.69742	1.18337	1.13946	1.489		2.24401	1.94026	1.18337	2.32339
1.59203	1.69825	1.18337	1.13968	1.49		2.24439	1.93683	1.18337	2.31857
1.58915	1.69352	1.18337	1.13949	1.491		2.24231	1.93952	1.18337	2.3157
1.5914	1.69295	1.18337	1.14538	1.492		2.24505	1.94207	1.18337	2.30978
1.59334	1.69238	1.18337	1.15257	1.493		2.24323	1.94082	1.18337	2.31034
1.58729	1.69076	1.18337	1.1452	1.494		2.24331	1.93861	1.18337	2.30972
1.58911	1.69621	1.18337	1.14871	1.495		2.24774	1.94016	1.18337	2.31885
1.58744	1.69437	1.18337	1.15294	1.496		2.24518	1.937	1.18337	2.32142
1.58548	1.69386	1.18337	1.15325	1.497		2.2454	1.93745	1.18337	2.30842
1.59534	1.69701	1.18337	1.1452	1.498		2.24734	1.93867	1.18337	2.30868
1.59741	1.69663	1.18337	1.14368	1.499		2.24641	1.94224	1.18337	2.31801
1.59008	1.69484	1.18337	1.15077	1.5		2.25142	1.94071	1.18337	2.30899
1.59585	1.69238	1.18337	1.14588	1.501		2.24594	1.94062	1.18337	2.30764
1.59146	1.69239	1.18337	1.14461	1.502		2.24704	1.93851	1.18337	2.31177
1.59457	1.6926	1.18337	1.13361	1.503		2.24595	1.93821	1.18337	2.31031
1.5967	1.6961	1.18337	1.14333	1.504		2.24556	1.93849	1.18337	2.31985
1.59071	1.69516	1.18337	1.13588	1.505		2.24429	1.93516	1.18337	2.31087
1.59763	1.69776	1.18337	1.14333	1.506		2.24678	1.93287	1.18337	2.30984
1.58735	1.69361	1.18337	1.14216	1.507		2.24255	1.93993	1.18337	2.31976
1.58973	1.69489	1.18337	1.15358	1.508		2.24701	1.93784	1.18337	2.31805
1.59702	1.69416	1.18337	1.14889	1.509		2.24733	1.93742	1.18337	2.32065
1.58936	1.69214	1.18337	1.15385	1.51		2.24662	1.94324	1.18337	2.32015
1.58799	1.69211	1.18337	1.1506	1.511		2.24633	1.93635	1.18337	2.31111
1.59361	1.6865	1.18337	1.14597	1.512		2.24674	1.93852	1.18337	2.31098
1.58821	1.68666	1.18337	1.15239	1.513		2.24719	1.94072	1.18337	2.31089
1.58713	1.68932	1.18337	1.14519	1.514		2.24768	1.93682	1.18337	2.31383
1.58892	1.68794	1.18337	1.14519	1.515		2.24696	1.93906	1.18337	2.30754
1.58892	1.69088	1.18337	1.14391	1.516		2.24682	1.93978	1.18337	2.31771
1.59102	1.68756	1.18337	1.14744	1.517		2.24672	1.93603	1.18337	2.31001
1.59757	1.68785	1.18337	1.14313	1.518		2.25844	1.94125	1.18337	2.31566
1.59954	1.68794	1.18337	1.13841	1.519		2.24669	1.9406	1.18337	2.31435
1.59517	1.69199	1.18337	1.15016	1.52		2.2467	1.93362	1.18337	2.30868
1.59593	1.69018	1.18337	1.1342	1.521		2.24723	1.937	1.18337	2.31209
1.59748	1.69021	1.18337	1.14893	1.522		2.24541	1.93284	1.18337	2.30906
1.58866	1.69195	1.18337	1.13952	1.523		2.24332	1.93798	1.18337	2.31552
1.58935	1.69348	1.18337	1.13512	1.524		2.248	1.93494	1.18337	2.31584
1.58774	1.69545	1.18337	1.14415	1.525		2.24597	1.93036	1.18337	2.31607
1.5916	1.69289	1.18337	1.13667	1.526		2.24564	1.93695	1.18337	2.31351
1.59111	1.68912	1.18337	1.13686	1.527		2.24618	1.93671	1.18337	2.30849
1.59947	1.68867	1.18337	1.1379	1.528		2.24753	1.93899	1.18337	2.31862
1.58789	1.69568	1.18337	1.13696	1.529		2.24704	1.93089	1.18337	2.31793
1.58913	1.69467	1.18337	1.14345	1.53		2.24651	1.93446	1.18337	2.31727
1.59386	1.69452	1.18337	1.13836	1.531		2.24766	1.93059	1.18337	2.30745
1.58873	1.69549	1.18337	1.13913	1.532		2.25006	1.93045	1.18337	2.31752
1.59434	1.69658	1.18337	1.14007	1.533		2.24834	1.93694	1.18337	2.31251
1.5901	1.69475	1.18337	1.1404	1.534		2.25038	1.93747	1.18337	2.30795
1.60529	1.69221	1.18337	1.14014	1.535		2.25001	1.93807	1.18337	2.30862
1.60212	1.69704	1.18337	1.14007	1.536		2.24954	1.9308	1.18337	2.30778
1.60205	1.69745	1.18337	1.14007	1.537		2.24664	1.93164	1.18337	2.3171
1.60479	1.69426	1.18337	1.14288	1.538		2.24805	1.93541	1.18337	2.30695
1.60134	1.69628	1.18337	1.1397	1.539		2.24718	1.93049	1.18337	2.31576
1.59793	1.69974	1.18337	1.13997	1.54		2.24767	1.93082	1.18337	2.31593
1.60015	1.69756	1.18337	1.14013	1.541		2.24896	1.93645	1.18337	2.31294
1.59428	1.69954	1.18337	1.14457	1.542		2.24677	1.93749	1.18337	2.31372
1.59663	1.69873	1.18337	1.13921	1.543		2.24795	1.93722	1.18337	2.32413
1.59197	1.69857	1.18337	1.14334	1.544		2.25769	1.93745	1.18337	2.31991
1.59742	1.69871	1.18337	1.14997	1.545		2.24912	1.93783	1.18337	2.3197
1.5958	1.70026	1.18337	1.14369	1.546		2.25193	1.93259	1.18337	2.31573
1.59162	1.70224	1.18337	1.14337	1.547		2.24923	1.93761	1.18337	2.32263
1.59152	1.69998	1.18337	1.15734	1.548		2.24982	1.93589	1.18337	2.31728
1.60111	1.70574	1.18337	1.13784	1.549		2.24985	1.9344	1.18337	2.31726
1.60117	1.70372	1.18337	1.14737	1.55		2.25069	1.93493	1.18337	2.31863
1.60382	1.70044	1.18337	1.14646	1.551		2.26303	1.93605	1.18337	2.32404
1.61117	1.70271	1.18337	1.14646	1.552		2.26275	1.93813	1.18337	2.32081
1.60356	1.69869	1.18337	1.14649	1.553		2.26417	1.93224	1.18337	2.31792
1.60997	1.70007	1.18337	1.14683	1.554		2.26147	1.93426	1.18337	2.31922
1.60608	1.70094	1.18337	1.14836	1.555		2.24755	1.93422	1.18337	2.31658
1.60504	1.70109	1.18337	1.14748	1.556		2.26813	1.93089	1.18337	2.32218
1.60497	1.70152	1.18337	1.14742	1.557		2.25981	1.93621	1.18337	2.31602
1.5957	1.70141	1.18337	1.14635	1.558		2.24762	1.93955	1.18337	2.31878
1.60051	1.70422	1.18337	1.1459	1.559		2.2482	1.93978	1.18337	2.31727
1.59246	1.70591	1.18337	1.15064	1.56		2.25654	1.92974	1.18337	2.31693
1.59094	1.70348	1.18337	1.14209	1.561		2.24777	1.93231	1.18337	2.32517
1.60285	1.70282	1.18337	1.14038	1.562		2.2476	1.93693	1.18337	2.31789
1.60466	1.70255	1.18337	1.14038	1.563		2.25279	1.93562	1.18337	2.31906
1.60283	1.70102	1.18337	1.15198	1.564		2.25207	1.93823	1.18337	2.31471
1.60089	1.70074	1.18337	1.15198	1.565		2.25035	1.93397	1.18337	2.31811
1.59573	1.7006	1.18337	1.14728	1.566		2.25345	1.94006	1.18337	2.31676
1.60215	1.70063	1.18337	1.14615	1.567		2.25638	1.93667	1.18337	2.32413
1.60139	1.70401	1.18337	1.14102	1.568		2.26536	1.93836	1.18337	2.32287
1.59769	1.69976	1.18337	1.14691	1.569		2.26296	1.93537	1.18337	2.31426
1.60226	1.69937	1.18337	1.14582	1.57		2.26509	1.93866	1.18337	2.31353
1.60368	1.69718	1.18337	1.15151	1.571		2.26711	1.93737	1.18337	2.31872
1.6047	1.69788	1.18337	1.14636	1.572		2.26577	1.93834	1.18337	2.31958
1.6023	1.69905	1.18337	1.14047	1.573		2.26013	1.9384	1.18337	2.32199
1.60342	1.69933	1.18337	1.15172	1.574		2.26195	1.93636	1.18337	2.31717
1.60888	1.69988	1.18337	1.15006	1.575		2.25057	1.93304	1.18337	2.31796
1.60746	1.70273	1.18337	1.1516	1.576		2.25037	1.93825	1.18337	2.31694
1.60034	1.70411	1.18337	1.14856	1.577		2.25111	1.9325	1.18337	2.32338
1.60026	1.69702	1.18337	1.15441	1.578		2.26622	1.93714	1.18337	2.32987
1.60984	1.69587	1.18337	1.15272	1.579		2.26627	1.93784	1.18337	2.3185
1.6044	1.69682	1.18337	1.1604	1.58		2.25178	1.93723	1.18337	2.32344
1.6	1.69347	1.18337	1.16037	1.581		2.26598	1.93694	1.18337	2.3302
1.60613	1.6949	1.18337	1.16037	1.582		2.2635	1.93915	1.18337	2.32565
1.6024	1.69456	1.18337	1.16292	1.583		2.26401	1.93734	1.18337	2.31691
1.60717	1.69718	1.18337	1.15814	1.584		2.26833	1.94102	1.18337	2.31085
1.60287	1.69575	1.18337	1.15835	1.585		2.26017	1.93719	1.18337	2.33131
1.6072	1.69658	1.18337	1.15835	1.586		2.26618	1.93271	1.18337	2.33335
1.60694	1.69218	1.18337	1.15697	1.587		2.26514	1.93832	1.18337	2.31918
1.59937	1.69545	1.18337	1.15749	1.588		2.2682	1.93934	1.18337	2.3187
1.60908	1.69717	1.18337	1.15508	1.589		2.25998	1.93243	1.18337	2.32404
1.60687	1.69691	1.18337	1.16142	1.59		2.26316	1.93169	1.18337	2.31758
1.60819	1.69278	1.18337	1.15675	1.591		2.26182	1.93533	1.18337	2.32779
1.60922	1.69417	1.18337	1.15204	1.592		2.26325	1.94184	1.18337	2.32386
1.60736	1.69639	1.18337	1.15509	1.593		2.25146	1.94243	1.18337	2.31498
1.6111	1.69461	1.18337	1.15089	1.594		2.25149	1.93623	1.18337	2.32545
1.60985	1.69265	1.18337	1.15188	1.595		2.26686	1.93983	1.18337	2.32846
1.60746	1.69515	1.18337	1.15157	1.596		2.26954	1.93519	1.18337	2.31834
1.61664	1.69449	1.18337	1.1536	1.597		2.26778	1.9398	1.18337	2.32025
1.60617	1.69664	1.18337	1.15188	1.598		2.26931	1.93751	1.18337	2.32664
1.60739	1.69802	1.18337	1.15442	1.599		2.27189	1.94007	1.18337	2.32653
1.61258	1.69367	1.18337	1.14646	1.6		2.26776	1.93852	1.18337	2.33031
1.61005	1.69672	1.18337	1.14679	1.601		2.26904	1.94012	1.18337	2.32449
1.61227	1.70031	1.18337	1.14671	1.602		2.26898	1.93987	1.18337	2.31622
1.60664	1.6944	1.18337	1.14246	1.603		2.26945	1.93656	1.18337	2.33617
1.60607	1.69349	1.18337	1.14262	1.604		2.26727	1.93615	1.18337	2.31972
1.61923	1.69173	1.18337	1.14105	1.605		2.2666	1.9346	1.18337	2.32793
1.60959	1.69266	1.18337	1.14215	1.606		2.26615	1.94115	1.18337	2.31926
1.61064	1.69182	1.18337	1.15796	1.607		2.26588	1.93983	1.18337	2.32621
1.61265	1.69532	1.18337	1.14267	1.608		2.26324	1.9388	1.18337	2.32091
1.61347	1.69622	1.18337	1.14681	1.609		2.26624	1.93649	1.18337	2.33048
1.61304	1.6988	1.18337	1.14472	1.61		2.26377	1.93851	1.18337	2.32147
1.61319	1.70053	1.18337	1.15782	1.611		2.26425	1.93759	1.18337	2.32197
1.61604	1.69628	1.18337	1.16024	1.612		2.26811	1.94038	1.18337	2.32238
1.61436	1.69834	1.18337	1.16024	1.613		2.26815	1.93892	1.18337	2.33258
1.60676	1.70044	1.18337	1.16059	1.614		2.26607	1.93966	1.18337	2.32862
1.61119	1.70276	1.18337	1.16074	1.615		2.27165	1.93749	1.18337	2.32373
1.61671	1.6971	1.18337	1.16527	1.616		2.27151	1.93607	1.18337	2.32401
1.61385	1.70262	1.18337	1.16875	1.617		2.26899	1.93934	1.18337	2.32629
1.60876	1.70358	1.18337	1.15825	1.618		2.26907	1.93996	1.18337	2.31902
1.61474	1.7001	1.18337	1.1583	1.619		2.27106	1.93672	1.18337	2.32875
1.61172	1.70287	1.18337	1.15825	1.62		2.27013	1.93409	1.18337	2.31832
1.61464	1.70281	1.18337	1.1651	1.621		2.26899	1.93774	1.18337	2.32514
1.61279	1.6999	1.18337	1.16527	1.622		2.26812	1.93889	1.18337	2.3285
1.61427	1.69995	1.18337	1.16686	1.623		2.26772	1.94102	1.18337	2.32975
1.60969	1.70272	1.18337	1.16401	1.624		2.26104	1.94221	1.18337	2.33345
1.61388	1.70094	1.18337	1.16687	1.625		2.26602	1.93823	1.18337	2.32731
1.61304	1.7034	1.18337	1.16383	1.626		2.26574	1.94025	1.18337	2.33262
1.61295	1.70191	1.18337	1.15783	1.627		2.26929	1.93996	1.18337	2.32955
1.61345	1.70296	1.18337	1.15894	1.628		2.26759	1.9402	1.18337	2.32763
1.61356	1.70596	1.18337	1.15807	1.629		2.26916	1.94074	1.18337	2.33156
1.60647	1.70579	1.18337	1.15809	1.63		2.26821	1.93532	1.18337	2.32017
1.61763	1.7068	1.18337	1.15809	1.631		2.2706	1.94395	1.18337	2.32726
1.60571	1.70672	1.18337	1.16339	1.632		2.27217	1.93863	1.18337	2.32329
1.60613	1.7043	1.18337	1.16389	1.633		2.27196	1.93463	1.18337	2.32941
1.60976	1.70217	1.18337	1.15809	1.634		2.26864	1.9385	1.18337	2.32111
1.62177	1.70348	1.18337	1.16339	1.635		2.2736	1.93441	1.18337	2.32686
1.61472	1.70863	1.18337	1.16421	1.636		2.271	1.94366	1.18337	2.3189
1.61689	1.70892	1.18337	1.1606	1.637		2.27216	1.9402	1.18337	2.32367
1.61061	1.71148	1.18337	1.16608	1.638		2.2677	1.93858	1.18337	2.32316
1.61943	1.70647	1.18337	1.1606	1.639		2.27327	1.93947	1.18337	2.32875
1.61881	1.70784	1.18337	1.16677	1.64		2.27127	1.93932	1.18337	2.31723
1.61632	1.70192	1.18337	1.1618	1.641		2.26687	1.94031	1.18337	2.3262
1.62325	1.70527		1.16159	1.642		2.26792	1.93479		2.33245
1.61701	1.70238		1.16961	1.643		2.26991	1.94211		2.32179
1.62157	1.70335		1.16528	1.644		2.26716	1.93444		2.33191
1.61581	1.70453		1.17021	1.645		2.27189	1.94017		2.33152
1.60775	1.70217		1.16537	1.646		2.26844	1.942		2.33088
1.62081	1.70273		1.16121	1.647		2.28393	1.93969		2.32463
1.61975	1.70439		1.16563	1.648		2.27337	1.94251		2.31347
1.62243	1.70603		1.16159	1.649		2.27833	1.94233		2.33304
1.61287	1.70763		1.16266	1.65		2.27687	1.94037		2.32404
1.61441	1.70714		1.1647	1.651		2.27248	1.93752		2.32202
1.61588	1.70559		1.16147	1.652		2.27365	1.94085		2.32148
1.61653	1.70923		1.166	1.653		2.27392	1.94175		2.33156
1.61762	1.71046		1.16372	1.654		2.27151	1.94199		2.31587
1.61651	1.7086		1.1644	1.655		2.27294	1.94145		2.33366
1.6157	1.70854		1.16703	1.656		2.27635	1.93819		2.32447
1.61094	1.70854		1.16281	1.657		2.27197	1.93991		2.33088
1.6163	1.71001		1.17316	1.658		2.27504	1.93777		2.34007
1.60947	1.70908		1.16122	1.659		2.27262	1.93786		2.32834
1.62234	1.70845		1.15749	1.66		2.26937	1.93669		2.33029
1.6223	1.70696		1.16445	1.661		2.27181	1.94195		2.3272
1.61763	1.70791		1.16399	1.662		2.27744	1.93988		2.31737
1.62277	1.70997		1.16279	1.663		2.27527	1.93544		2.33034
1.61862	1.7084		1.16424	1.664		2.27215	1.94169		2.3289
1.62217	1.70523		1.15762	1.665		2.27249	1.93795		2.32957
1.61895	1.70547		1.16058	1.666		2.27554	1.94177		2.32993
1.62168	1.70225		1.15982	1.667		2.28209	1.94172		2.32256
1.61948	1.70295		1.15982	1.668		2.2829	1.93843		2.3213
1.61617	1.70302		1.16524	1.669		2.27864	1.93899		2.33352
1.62049	1.70544		1.16566	1.67		2.27768	1.93613		2.33192
1.62109	1.70109		1.16524	1.671		2.27748	1.93763		2.3319
1.6288	1.70193		1.16619	1.672		2.27702	1.93574		2.336
1.62066	1.70502		1.16321	1.673		2.27853	1.94237		2.32489
1.62211	1.70462		1.16382	1.674		2.27849	1.93898		2.32167
1.61611	1.70231		1.16471	1.675		2.27489	1.9371		2.32126
1.61741	1.70284		1.16134	1.676		2.27834	1.93432		2.33336
1.619	1.70329		1.17035	1.677		2.27524	1.94001		2.31444
1.62164	1.70393		1.16779	1.678		2.27601	1.93805		2.32741
1.61996	1.70608		1.16715	1.679		2.27543	1.94179		2.31691
1.61763	1.70425		1.16949	1.68		2.2825	1.94039		2.32036
1.62095	1.7018		1.17813	1.681		2.27792	1.93863		2.33318
1.62286	1.70386		1.17589	1.682		2.27754	1.94375		2.3241
1.61867	1.70619		1.17549	1.683		2.28341	1.94378		2.32246
1.62674	1.70443		1.1705	1.684		2.27845	1.93497		2.32377
1.62252	1.70675		1.17234	1.685		2.27728	1.94397		2.33187
1.62468	1.70319		1.17088	1.686		2.27914	1.93724		2.32438
1.61961	1.702		1.17088	1.687		2.27686	1.94024		2.33267
1.6191	1.70473		1.16994	1.688		2.28395	1.93819		2.3311
1.61833	1.70346		1.17122	1.689		2.27394	1.9386		2.33033
1.61922	1.70701		1.17128	1.69		2.275	1.93681		2.32315
1.6208	1.70723		1.16494	1.691		2.28387	1.93534		2.32957
1.62031	1.70192		1.16558	1.692		2.27686	1.93908		2.33468
1.62556	1.70612		1.16467	1.693		2.27523	1.94021		2.33081
1.62736	1.70849		1.15493	1.694		2.27637	1.93763		2.33116
1.62201	1.70423		1.15774	1.695		2.27665	1.94272		2.32923
1.6216	1.708		1.1667	1.696		2.2763	1.94288		2.33845
1.62339	1.70338		1.16659	1.697		2.27705	1.9367		2.3223
1.60971	1.70768		1.16543	1.698		2.27852	1.94303		2.331
1.6113	1.70272		1.16543	1.699		2.27828	1.94179		2.3274
1.61386	1.70241		1.1663	1.7		2.27649	1.93455		2.3312
1.61909	1.70394		1.16619	1.701		2.28042	1.93298		2.33608
1.61981	1.70235		1.16543	1.702		2.27893	1.938		2.32388
1.61303	1.70447		1.16173	1.703		2.27971	1.93925		2.32329
1.61443	1.70402		1.16616	1.704		2.28524	1.94229		2.32519
1.61945	1.70152		1.15453	1.705		2.27692	1.93284		2.31752
1.61736	1.70822		1.16616	1.706		2.2896	1.93906		2.31682
1.62026	1.70617		1.16007	1.707		2.27916	1.94228		2.32734
1.61261	1.70863		1.16536	1.708		2.28103	1.94029		2.32299
1.61785	1.70583		1.17024	1.709		2.27959	1.93575		2.31622
1.61831	1.71039		1.16158	1.71		2.28331	1.9387		2.33952
1.6172	1.70896		1.16735	1.711		2.2777	1.94321		2.32669
1.61546	1.71199		1.16837	1.712		2.27641	1.93816		2.33203
1.6163	1.71286		1.16866	1.713		2.27977	1.93891		2.33677
1.61351	1.71357		1.17152	1.714		2.27904	1.94019		2.3307
1.62009	1.71055		1.17678	1.715		2.27814	1.93792		2.33029
1.62007	1.71505		1.17738	1.716		2.28082	1.94399		2.3301
1.61336	1.71389		1.1833	1.717		2.2808	1.9413		2.32927
1.62942	1.71342		1.1833	1.718		2.28134	1.94066		2.32215
1.63059	1.71657		1.17772	1.719		2.28119	1.94009		2.326
1.63166	1.71275		1.17601	1.72		2.28464	1.93932		2.32016
1.63205	1.71262		1.17595	1.721		2.27984	1.93533		2.32641
1.62019	1.71088		1.17714	1.722		2.27782	1.93662		2.32152
1.6341	1.71508		1.17525	1.723		2.28176	1.93437		2.31872
1.61901	1.71427		1.18023	1.724		2.28002	1.93776		2.3215
1.6184	1.71228		1.17423	1.725		2.28107	1.94077		2.32752
1.6288	1.71321		1.17389	1.726		2.28098	1.94004		2.32805
1.62694	1.71366		1.17389	1.727		2.27992	1.94029		2.33277
1.62064	1.71488		1.17062	1.728		2.2817	1.93739		2.33298
1.61842	1.71325		1.17961	1.729		2.28181	1.94263		2.32823
1.61878	1.72062		1.16353	1.73		2.28234	1.93653		2.33124
1.61887	1.71235		1.17626	1.731		2.28188	1.94002		2.33013
1.61965	1.71281		1.16687	1.732		2.28237	1.93548		2.32926
1.62434	1.71832		1.16516	1.733		2.28225	1.94259		2.33081
1.62259	1.71213		1.16576	1.734		2.28144	1.94538		2.33062
1.62816	1.71228		1.17173	1.735		2.28442	1.94217		2.32652
1.62042	1.71201		1.17069	1.736		2.28129	1.93869		2.32801
1.62146	1.71377		1.17146	1.737		2.28331	1.94402		2.32537
1.62667	1.71309		1.16645	1.738		2.28203	1.93859		2.32599
1.62554	1.71278		1.16982	1.739		2.28325	1.94218		2.3348
1.62634	1.71497		1.17057	1.74		2.28321	1.93692		2.33313
1.63379	1.71126		1.17823	1.741		2.28116	1.93724		2.32261
1.63356	1.71603		1.17865	1.742		2.28021	1.94176		2.32599
1.62712	1.71573		1.17851	1.743		2.28161	1.93403		2.32655
1.62587	1.71421		1.17789	1.744		2.28151	1.9379		2.32846
1.63277	1.71201		1.17865	1.745		2.28184	1.93838		2.33076
1.63182	1.7095		1.17865	1.746		2.28235	1.94095		2.3294
1.62342	1.70829		1.17927	1.747		2.28206	1.93964		2.32937
1.63217	1.70864		1.17865	1.748		2.28131	1.94014		2.32542
1.62328	1.70958		1.16791	1.749		2.28206	1.94202		2.33154
1.62003	1.70593		1.17862	1.75		2.28223	1.94016		2.33101
1.61859	1.70576		1.1763	1.751		2.28186	1.93514		2.32965
1.63022	1.70679		1.18208	1.752		2.28168	1.94262		2.33024
1.63064	1.70362		1.18146	1.753		2.2817	1.94023		2.3262
1.62238	1.70452		1.18163	1.754		2.28131	1.93774		2.33702
1.62283	1.70364		1.17539	1.755		2.28096	1.94034		2.33124
1.62425	1.70292		1.17371	1.756		2.28113	1.93854		2.33609
1.62404	1.70445		1.17858	1.757		2.28113	1.94218		2.32493
1.62555	1.70505		1.17418	1.758		2.28113	1.94206		2.33296
1.62399	1.70435		1.18176	1.759		2.28096	1.94235		2.32901
1.6206	1.70526		1.1749	1.76		2.28113	1.94143		2.33119
1.62161	1.70478		1.16391	1.761		2.28113	1.9412		2.33733
1.621	1.70439		1.16213	1.762		2.28114	1.94143		2.33106
1.62636	1.70561		1.16404	1.763		2.2817	1.93995		2.33659
1.62972	1.70274		1.1638	1.764		2.28149	1.94189		2.32736
1.62901	1.70349		1.16725	1.765		2.28205	1.94099		2.33304
1.63307	1.70488		1.16407	1.766		2.28241	1.94424		2.33424
1.63224	1.70326		1.17879	1.767		2.28205	1.93993		2.32448
1.6325	1.70219		1.15819	1.768		2.28277	1.93999		2.32327
1.63266	1.7033		1.17054	1.769		2.28205	1.93317		2.3277
1.63455	1.70561		1.17333	1.77		2.28187	1.94324		2.33979
1.63159	1.70807		1.1768	1.771		2.28131	1.94358		2.33437
1.63183	1.70714		1.1768	1.772		2.28131	1.93885		2.32802
1.62959	1.70676		1.17105	1.773		2.28096	1.94068		2.32635
1.63002	1.70816		1.17621	1.774		2.28096	1.94212		2.32556
1.6236	1.70946		1.17846	1.775		2.28096	1.9419		2.33972
1.62808	1.71214		1.17917	1.776		2.28096	1.94021		2.32391
1.62724	1.71003		1.17865	1.777		2.28113	1.94236		2.32681
1.62235	1.7103		1.17908	1.778		2.28131	1.94034		2.33235
1.6294	1.71086		1.17725	1.779		2.28153	1.94187		2.32842
1.61677	1.70866		1.17717	1.78		2.28224	1.93971		2.32484
1.63452	1.71199		1.1653	1.781		2.28223	1.94045		2.32638
1.63231	1.71047		1.15997	1.782		2.2824	1.94109		2.32221
1.63361	1.71373		1.15968	1.783		2.28328	1.94206		2.33864
1.63303	1.71212		1.15968	1.784		2.28314	1.94011		2.33477
1.6373	1.71139		1.16118	1.785		2.28294	1.94086		2.32461
1.63683	1.7141		1.16034	1.786		2.28259	1.93911		2.33105
1.63462	1.71046		1.16147	1.787		2.28312	1.93975		2.33578
1.63402	1.71541		1.17222	1.788		2.28242	1.94404		2.33498
1.63717	1.71725		1.17076	1.789		2.28239	1.93685		2.33198
1.63021	1.7175		1.15929	1.79		2.28259	1.94355		2.32888
1.62159	1.71815		1.16525	1.791		2.28242	1.93677		2.3211
1.62009	1.71632		1.17135	1.792		2.28206	1.93835		2.33012
1.62363	1.71923		1.1604	1.793		2.2824	1.94311		2.33663
1.62409	1.7133		1.16433	1.794		2.28206	1.94266		2.32893
1.62676	1.71386		1.16573	1.795		2.28312	1.93892		2.3413
1.62038	1.71565		1.16984	1.796		2.28333	1.9445		2.32286
1.62165	1.71208		1.16592	1.797		2.28417	1.94171		2.32734
1.62627	1.71613		1.16685	1.798		2.2846	1.94266		2.32861
1.63586	1.72064		1.16611	1.799		2.28397	1.94178		2.32574
1.63641	1.71928		1.16797	1.8		2.28422	1.94387		2.33573
1.63692	1.71958		1.16755	1.801		2.28452	1.9378		2.32773
1.63879	1.7185		1.16126	1.802		2.28448	1.93971		2.3309
1.63964	1.71718		1.1739	1.803		2.28433	1.94154		2.34048
1.6391	1.71812		1.15668	1.804		2.28399	1.94024		2.32501
1.63838	1.71885		1.16973	1.805		2.28436	1.94163		2.32887
1.62795	1.71905		1.16973	1.806		2.28345	1.94312		2.33211
1.63062	1.71884		1.17141	1.807		2.2826	1.93548		2.32786
1.63148	1.72256		1.17614	1.808		2.28223	1.93316		2.32765
1.63405	1.71882		1.15836	1.809		2.28259	1.94274		2.32564
1.63009	1.71924		1.15905	1.81		2.28261	1.94003		2.33669
1.63223	1.71791		1.17755	1.811		2.28384	1.93971		2.33306
1.62645	1.72115		1.18145	1.812		2.28434	1.94021		2.32946
1.62579	1.71788		1.1635	1.813		2.28452	1.93977		2.33446
1.6283	1.71991		1.1648	1.814		2.28433	1.94078		2.33263
1.62732	1.71726		1.18303	1.815		2.2844	1.94213		2.32156
1.63729	1.7192		1.17772	1.816		2.28434	1.94274		2.32886
1.63784	1.71744		1.16358	1.817		2.28433	1.93763		2.32872
1.63881	1.71898		1.17061	1.818		2.28434	1.94229		2.32908
1.63497	1.7175		1.17123	1.819		2.28433	1.94149		2.33197
1.63787	1.71612		1.16968	1.82		2.28384	1.93843		2.32442
1.63513	1.71464		1.16807	1.821		2.28436	1.94196		2.33145
1.63709	1.71633		1.16943	1.822		2.28277	1.94169		2.327
1.63979	1.7137		1.16867	1.823		2.28261	1.94354		2.33153
1.63674	1.71297		1.16755	1.824		2.28292	1.94562		2.33124
1.63694	1.71238		1.17301	1.825		2.28224	1.94371		2.33273
1.63181	1.71268		1.17936	1.826		2.28404	1.94018		2.34121
1.6335	1.71098		1.17385	1.827		2.28416	1.9437		2.33627
1.63419	1.70903		1.17385	1.828		2.28434	1.93892		2.33023
1.63216	1.70861		1.17385	1.829		2.28396	1.94141		2.33079
1.63296	1.7081		1.17385	1.83		2.28439	1.94214		2.33948
1.63515	1.70926		1.17217	1.831		2.28456	1.94309		2.332
1.63536	1.70866		1.17157	1.832		2.28433	1.94059		2.32604
1.63617	1.70776		1.16671	1.833		2.28457	1.94441		2.32775
1.64078	1.70513		1.16652	1.834		2.28433	1.94384		2.33352
1.63357	1.70649		1.17157	1.835		2.28519	1.94377		2.33184
1.6371	1.70525		1.16569	1.836		2.28434	1.94282		2.33197
1.64057	1.70597		1.17209	1.837		2.28404	1.93982		2.32869
1.6418	1.70234		1.17209	1.838		2.28434	1.94147		2.33103
1.63517	1.70594		1.16663	1.839		2.28372	1.93804		2.3276
1.63705	1.70932		1.16175	1.84		2.28434	1.9452		2.32756
1.63761	1.61718		1.17351	1.841		2.28326	1.93965		2.32978
1.63751	1.61875		1.16633	1.842		2.28415	1.93953		2.3381
1.63945	1.61501		1.1619	1.843		2.28399	1.93931		2.32768
1.63662	1.61764		1.16123	1.844		2.28452	1.94024		2.32858
1.6391	1.61647		1.16288	1.845		2.28433	1.94026		2.32662
1.64042	1.61839		1.16204	1.846		2.28433	1.94123		2.33203
1.63998	1.61695		1.16204	1.847		2.28434	1.9433		2.33672
1.64003	1.62095		1.16726	1.848		2.28457	1.93887		2.34127
1.6393	1.61956		1.16204	1.849		2.2847	1.94356		2.33418
1.63756	1.61842		1.16262	1.85		2.28457	1.94284		2.33967
1.63743	1.62032		1.17239	1.851		2.28538	1.9445		2.34211
1.64089	1.6194		1.16769	1.852		2.28526	1.94296		2.34038
1.64323	1.62216		1.16743	1.853		2.28614	1.9424		2.34839
1.64381	1.624		1.16743	1.854		2.2845	1.94078		2.34238
1.63887	1.62543		1.16667	1.855		2.28433	1.94216		2.33801
1.63992	1.62855		1.1687	1.856		2.28433	1.93639		2.32402
1.64457	1.62688		1.1687	1.857		2.28458	1.94363		2.33493
1.64344	1.62843		1.1681	1.858		2.28414	1.94305		2.33875
1.64317	1.63034		1.16663	1.859		2.2845	1.93932		2.33483
1.64051	1.62942		1.17376	1.86		2.2844	1.9448		2.33325
1.6366	1.63173		1.17682	1.861		2.28521	1.9451		2.32533
1.63561	1.63317		1.18258	1.862		2.28817	1.9452		2.33263
1.64016	1.6276		1.18338	1.863		2.28894	1.94761		2.3352
1.64196	1.63125		1.18338	1.864		2.28909	1.94597		2.34102
1.6375	1.6308		1.1775	1.865		2.29031	1.94615		2.33269
1.63726	1.63177		1.18296	1.866		2.29079	1.94643		2.33194
1.64325	1.63419		1.1775	1.867		2.29005	1.94527		2.34248
1.63861	1.63501		1.1787	1.868		2.28871	1.94581		2.34405
1.63958	1.63741		1.17156	1.869		2.28883	1.93854		2.33783
1.63883	1.6384		1.16553	1.87		2.2888	1.93569		2.33516
1.64294	1.63881		1.17099	1.871		2.28671	1.94099		2.33617
1.64289	1.63831		1.17191	1.872		2.28579	1.93948		2.33276
1.64432	1.63906		1.16105	1.873		2.28536	1.93628		2.34217
1.64493	1.6381		1.17768	1.874		2.28541	1.93867		2.32934
1.63646	1.63779		1.17718	1.875		2.2847	1.94048		2.32743
1.64229	1.63465		1.17215	1.876		2.28586	1.94201		2.33471
1.63549	1.63665		1.1793	1.877		2.28601	1.93927		2.33706
1.63586	1.63826		1.17302	1.878		2.28755	1.94097		2.33149
1.63184	1.63358		1.17366	1.879		2.28942	1.94229		2.33823
1.64319	1.64061		1.18036	1.88		2.28991	1.94836		2.33516
1.64233	1.64063		1.17915	1.881		2.28983	1.9427		2.34175
1.63716	1.63869		1.17956	1.882		2.28959	1.94768		2.34151
1.63744	1.63649		1.18215	1.883		2.29144	1.94636		2.33828
1.63752	1.63863		1.18412	1.884		2.28783	1.94196		2.33748
1.64137	1.64017		1.17946	1.885		2.28784	1.94194		2.32974
1.63936	1.63986		1.18092	1.886		2.28796	1.94414		2.3389
1.64022	1.63874		1.17946	1.887		2.28654	1.94412		2.32957
1.64291	1.63911		1.17335	1.888		2.28522	1.94448		2.32843
1.64419	1.63753		1.1817	1.889		2.2853	1.94483		2.3324
1.64212	1.63874		1.17921	1.89		2.28521	1.93873		2.32214
1.64225	1.63693		1.17257	1.891		2.2845	1.9411		2.32852
1.64312	1.63421		1.17928	1.892		2.2858	1.93977		2.3332
1.63899	1.63435		1.17987	1.893		2.28693	1.93948		2.33656
1.63806	1.63405		1.18496	1.894		2.28661	1.94296		2.32879
1.64081	1.63101		1.17817	1.895		2.28781	1.9457		2.3309
1.64039	1.63103		1.18294	1.896		2.28911	1.94		2.3314
1.64084	1.63113		1.17658	1.897		2.28934	1.94096		2.33868
1.63731	1.63034		1.17666	1.898		2.28919	1.94532		2.3342
1.64051	1.63055		1.18386	1.899		2.29002	1.94077		2.34471
1.63722	1.62898		1.17148	1.9		2.28882	1.94488		2.33579
1.6428	1.62824		1.17709	1.901		2.28859	1.9422		2.34683
1.64497	1.62434		1.17716	1.902		2.28814	1.93941		2.33997
1.64818	1.62348		1.17132	1.903		2.28679	1.9379		2.34194
1.64425	1.62403		1.17066	1.904		2.28564	1.94146		2.3417
1.63853	1.62203		1.17743	1.905		2.28581	1.93963		2.32832
1.64859	1.62128		1.17761	1.906		2.28491	1.9392		2.3339
1.63961	1.62245		1.17875	1.907		2.2856	1.93475		2.33647
1.63997	1.62249		1.17831	1.908		2.28565	1.94122		2.33854
1.64131	1.62318		1.19586	1.909		2.28688	1.94171		2.3406
1.64463	1.62166		1.19959	1.91		2.28574	1.941		2.34165
1.64284	1.62091		1.19639	1.911		2.28966	1.94086		2.33672
1.63951	1.61998		1.19152	1.912		2.28959	1.9447		2.33423
1.63872	1.62016		1.18769	1.913		2.29015	1.94176		2.33145
1.63972	1.62151		1.18994	1.914		2.29027	1.94456		2.34645
1.63877	1.62252		1.1968	1.915		2.2941	1.93892		2.33885
1.64094	1.62403		1.18981	1.916		2.2929	1.94698		2.34144
1.64569	1.61999		1.19085	1.917		2.29291	1.94477		2.34655
1.64664	1.62028		1.19404	1.918		2.07005	1.94274		2.34822
1.64675	1.61898		1.18697	1.919		2.06857	1.94291		2.34334
1.6437	1.62042		1.18002	1.92		2.06726	1.94322		2.34454
1.64758	1.62271		1.17034	1.921		2.06446	1.94562		2.33812
1.64482	1.62572		1.1709	1.922		2.06515	1.93823		2.33658
1.64468	1.62869		1.17516	1.923		2.06492	1.94429		2.33496
1.64442	1.62565		1.1825	1.924		2.06421	1.94483		2.35132
1.64734	1.62567		1.1757	1.925		2.06501	1.94253		2.349
1.6442	1.62477		1.18265	1.926		2.06588	1.94511		2.34063
1.64518	1.62654		1.18323	1.927		1.83678	1.94153		2.34597
1.64439	1.6265		1.18189	1.928		1.83713	1.94432		2.34849
1.64403	1.62734		1.18189	1.929		1.8389	1.94586		2.33682
1.64628	1.6302		1.1823	1.93		1.63331	1.94557		2.33688
1.64732	1.63249		1.17958	1.931		1.63435	1.94526		2.3426
1.64322	1.63177		1.18583	1.932		1.63443	1.94573		2.34532
1.64249	1.6312		1.1813	1.933		1.63557	1.93807		2.33799
1.64232	1.63354		1.1803	1.934		1.63408	1.94814		2.33923
1.64171	1.63218		1.17516	1.935		1.63437	1.93949		2.34065
1.64355	1.63297		1.17629	1.936		1.63375	1.94152		2.34331
1.64506	1.63293		1.17485	1.937		1.63364	1.93993		2.35866
1.64451	1.63336		1.17643	1.938		1.63211	1.94065		2.35243
1.64622	1.63579		1.18673	1.939		1.63143	1.94102		2.33718
1.6479	1.63599		1.19239	1.94		1.62964	1.94527		2.35421
1.64688	1.63627		1.17546	1.941		1.6323	1.94407		2.35466
1.64741	1.63635		1.18981	1.942		1.39621	1.94392		2.34628
1.64788	1.63799		1.177	1.943		1.39725	1.94432		2.34303
1.64683	1.63705		1.18996	1.944		2.21401	1.93958		2.34649
1.64682	1.63902		1.18284	1.945		2.21314	1.94105		2.34053
1.64514	1.63895		1.18414	1.946		2.21328	1.94477		2.33743
1.64421	1.64044		1.19127	1.947		2.21178	1.94156		2.34506
1.64549	1.64121		1.18714	1.948		2.21345	1.94045		2.34873
1.64523	1.64266		1.18681	1.949		2.21056	1.94763		2.34254
1.64627	1.6422		1.1768	1.95		2.21356	1.94281		2.34958
1.64674	1.64144		1.18919	1.951		2.21405	1.93955		2.33928
1.64158	1.64431		1.18428	1.952		2.21826	1.94331		2.35005
1.64643	1.64321		1.18001	1.953		2.21517	1.94131		2.35446
1.6479	1.64263		1.18455	1.954		2.22102	1.94375		2.35732
1.64686	1.64333		1.18428	1.955		2.21855	1.94145		2.33796
1.64943	1.64174		1.18428	1.956		2.21729	1.93873		2.34147
1.64464	1.63891		1.18428	1.957		2.21776	1.9414		2.34309
1.64705	1.64123		1.18001	1.958		2.21717	1.94325		2.357
1.64646	1.64131		1.18585	1.959		2.21381	1.94395		2.35034
1.64406	1.64008		1.18428	1.96		2.21418	1.94363		2.3404
1.64295	1.64133		1.18455	1.961		2.21501	1.94181		2.34967
1.64058	1.63976		1.19354	1.962		2.22015	1.93921		2.34696
1.64017	1.63832		1.18889	1.963		2.21924	1.94124		2.34149
1.64196	1.54672		1.19472	1.964		2.21796	1.9416		2.34865
1.64107	1.54565		1.19472	1.965		2.21749	1.94364		2.35705
1.64156	1.54209		1.19372	1.966		2.21234	1.93908		2.35843
1.6487	1.54288		1.19372	1.967		2.21174	1.94054		2.34908
1.63472	1.54616		1.19372	1.968		2.21311	1.94206		2.34259
1.64137	1.54008		1.19365	1.969		2.2127	1.93922		2.34108
1.63929	1.53985		1.18938	1.97		2.21239	1.94114		2.35382
1.64351	1.54076		1.18972	1.971		2.21123	1.94128		2.35058
1.63692	1.53953		1.19072	1.972		2.20983	1.94094		2.35111
1.64959	1.54024		1.18972	1.973		2.21513	1.94429		2.3489
1.64273	1.53982		1.19518	1.974		2.20935	1.94402		2.35093
1.64224	1.5397		1.19454	1.975		2.21561	1.93913		2.35232
1.65016	1.53957		1.19632	1.976		2.21336	1.94531		2.35168
1.64363	1.53745		1.19723	1.977		2.21206	1.94185		2.35435
1.64497	1.53642		1.18219	1.978		2.21443	1.94471		2.35722
1.64897	1.53605		1.19252	1.979		2.21565	1.94772		2.33791
1.64146	1.53663		1.19349	1.98		2.21483	1.93879		2.34295
1.65316	1.5351		1.20202	1.981		2.2179	1.93957		2.34476
1.64059	1.53056		1.1929	1.982		2.21424	1.94164		2.34806
1.64218	1.53427		1.20037	1.983		2.21539	1.94026		2.34536
1.64555	1.53029		1.18954	1.984		2.2164	1.94628		2.34191
1.64297	1.53223		1.18954	1.985		2.21703	1.94296		2.33715
1.64132	1.53451		1.1892	1.986		2.21403	1.94061		2.34614
1.65256	1.53565		1.1892	1.987		2.21561	1.93801		2.35043
1.65243	1.53525		1.19653	1.988		2.21482	1.94475		2.34485
1.64721	1.5361		1.19155	1.989		2.21359	1.96213		2.34281
1.64745	1.53949		1.19155	1.99		2.21608	1.96198		2.34575
1.64778	1.53617		1.19675	1.991		2.21494	1.96592		2.36086
1.64742	1.53797		1.19155	1.992		2.21619	1.96652		2.3607
1.64726	1.53598		1.19155	1.993		2.21748	1.96255		2.35557
1.64827	1.53311		1.1892	1.994		2.21829	1.96466		2.34864
1.64814	1.53176		1.18952	1.995		2.21569	1.95709		2.34064
1.64743	1.53326		1.1892	1.996		2.21784	1.96307		2.34563
1.64472	1.53507		1.18843	1.997		2.22014	1.95825		2.35189
[truncated: 4,431 more rows]

## Sheet: Droplet Components by Mass
Presented Data
		Cyr 2-4
		1		2		3
	Slide	-1.3581	0.5089	-0.8699	0.9971	-0.9235	0.9435
	Slide + Silk (5 min)	-1.2344	0.6326	-0.8154	1.0516	-0.7533	1.1137
	Slide + Silk (instanteous)	-0.6674	1.1996	-0.4	1.467	0.8655	2.7325
	1 Day Dry	-1.359	0.508	-0.9488	0.9182	-0.9031	0.9639	0.0204
	Washed	-1.3824	0.4846	-0.9632	0.9038	-0.9688	0.8982	-0.0453
	Dry_Mass of Silk		0.1237		0.0545		0.1702
	Washed Mass change		0.0234		0.0144		0.0657	Average	STDev
	Percentage Protein+thread (%Drymass)		81.0833		73.578		61.3984	72.0199	8.1115
	Percentage Salt (%Dry Mass)		18.9167		26.422		38.6016	27.9801	8.1115
	percentage protein+thread (%wetmass)		0.145215		0.0853373		0.0584125		0.0963216
	percentage of wet mass (dry components)		0.179094		0.115982		0.0951369		0.130071
	salt percentage of total wet mass		0.0195065		0.00981595		0.0240439		0.0177888

## Sheet: Supplementary Table
Species	Optimum Humidity	Peak Force (uN)	Work to Release From Glass (Mpa)	SE	Normalized Work to Release	SE
Verucosa	50		5.52e-07	5.4e-08	6.1726e-10	6.03841e-11
Larinioides	50		1.2e-06		4.59849e-09
Neoscona	70		2.36e-06	3e-07	2.54321e-09	3.2329e-10
Tetragnathe	90		1.52e-07	2.4e-08	2.07934e-08	3.28317e-09
Cyrtarachne	90		9.46e-06	3.61e-06	4.96293e-09	1.89389e-09
